# Supplementary material for: Piglets Learn to Use Combined Human-Given Visual and Auditory Signals to Find a Hidden Reward in an Object Choice Task
Source: PLoS One. 2016 Oct 28;11(10):e0164988. doi: 10.1371/journal.pone.0164988 (PMC5085045; doi:10.1371/journal.pone.0164988)
Supplement: S1 File — (XLSX) [file pone.0164988.s001.xlsx]

## Sheet: S1 Data
ordre_général	jour	test	ordre_test	passage	sequence	loge	porcelet	signal	appat	regard_homme	latence_v1	visite1	resultat1	contact_homme	trajectoire	lot
1	J1	test A	1	1	1	2	822	pointage_statique	gauche	court	5	droite	mauvais	non	directe	test A+
2	J1	test A	2	2	1	2	822	son_pointage_statique	droite	court	15	droite	bon	non	indirecte	test A+
3	J1	test A	3	3	1	2	822	son_seul	gauche	NC	4	droite	mauvais	non	indirecte	test A+
4	J1	test A	4	4	1	2	822	son_pointage_statique	gauche	court	3	droite	mauvais	non	directe	test A+
5	J1	test A	5	5	1	2	822	pointage_statique	droite	court	4	droite	bon	non	directe	test A+
6	J1	test A	6	6	1	2	822	homme_immobile	gauche	court	4	droite	mauvais	non	directe	test A+
7	J1	test A	7	7	1	2	822	homme_immobile	droite	absence	4	droite	bon	non	directe	test A+
8	J1	test A	8	8	1	2	822	son_seul	gauche	NC	4	droite	mauvais	non	indirecte	test A+
9	J1	test A	9	9	1	2	822	homme_immobile	droite	absence	3	gauche	mauvais	non	indirecte	test A+
10	J1	test A	10	10	1	2	822	son_pointage_statique	gauche	court	3	gauche	bon	non	indirecte	test A+
11	J1	test A	11	11	1	2	822	son_seul	droite	NC	2	gauche	mauvais	non	indirecte	test A+
12	J1	test A	12	12	1	2	822	pointage_statique	droite	court	4	gauche	mauvais	non	indirecte	test A+
13	J1	test A	13	1	1	2	847	son_seul	droite	NC	5	gauche	mauvais	non	indirecte	test A+
14	J1	test A	14	2	1	2	847	son_pointage_statique	gauche	court	6	droite	mauvais	non	indirecte	test A+
15	J1	test A	15	3	1	2	847	homme_immobile	droite	court	16	gauche	mauvais	non	directe	test A+
16	J1	test A	16	4	1	2	847	pointage_statique	gauche	court	8	gauche	bon	non	directe	test A+
17	J1	test A	17	5	1	2	847	son_pointage_statique	droite	court	4	gauche	mauvais	non	directe	test A+
18	J1	test A	18	6	1	2	847	homme_immobile	gauche	court	7	gauche	bon	non	directe	test A+
19	J1	test A	19	7	1	2	847	pointage_statique	droite	absence	4	gauche	mauvais	non	directe	test A+
20	J1	test A	20	8	1	2	847	pointage_statique	gauche	court	4	gauche	bon	non	directe	test A+
21	J1	test A	21	9	1	2	847	son_seul	droite	NC	5	gauche	mauvais	non	directe	test A+
22	J1	test A	22	10	1	2	847	homme_immobile	gauche	court	8	droite	mauvais	non	indirecte	test A+
23	J1	test A	23	11	1	2	847	son_pointage_statique	droite	court	5	gauche	mauvais	non	directe	test A+
24	J1	test A	24	12	1	2	847	son_seul	gauche	NC	5	gauche	bon	non	directe	test A+
25	J1	test A	25	1	1	2	825	pointage_statique	droite	court	3	gauche	mauvais	non	indirecte	test A+
26	J1	test A	26	2	1	2	825	homme_immobile	gauche	court	3	gauche	bon	non	directe	test A+
27	J1	test A	27	3	1	2	825	son_seul	gauche	NC	3	gauche	bon	non	directe	test A+
28	J1	test A	28	4	1	2	825	homme_immobile	droite	court	3	gauche	mauvais	non	directe	test A+
29	J1	test A	29	5	1	2	825	homme_immobile	droite	court	3	gauche	mauvais	non	indirecte	test A+
30	J1	test A	30	6	1	2	825	pointage_statique	gauche	court	4	gauche	bon	non	indirecte	test A+
31	J1	test A	31	7	1	2	825	son_seul	droite	NC	3	gauche	mauvais	non	directe	test A+
32	J1	test A	32	8	1	2	825	son_seul	gauche	NC	3	gauche	bon	non	directe	test A+
33	J1	test A	33	9	1	2	825	son_pointage_statique	gauche	court	4	gauche	bon	non	directe	test A+
34	J1	test A	34	10	1	2	825	pointage_statique	droite	court	3	gauche	mauvais	non	directe	test A+
35	J1	test A	35	11	1	2	825	son_pointage_statique	gauche	absence	3	gauche	bon	non	directe	test A+
36	J1	test A	36	12	1	2	825	son_pointage_statique	droite	absence	3	gauche	mauvais	non	directe	test A+
37	J1	test A	37	1	1	2	846	son_pointage_statique	gauche	court	4	gauche	bon	non	indirecte	test A+
38	J1	test A	38	2	1	2	846	son_pointage_statique	droite	court	5	gauche	mauvais	non	indirecte	test A+
39	J1	test A	39	3	1	2	846	son_seul	gauche	NC	3	gauche	bon	non	indirecte	test A+
40	J1	test A	40	4	1	2	846	son_pointage_statique	gauche	court	10	gauche	bon	non	directe	test A+
41	J1	test A	41	5	1	2	846	pointage_statique	droite	court	7	gauche	mauvais	non	indirecte	test A+
42	J1	test A	42	6	1	2	846	homme_immobile	gauche	court	5	gauche	bon	non	indirecte	test A+
43	J1	test A	43	7	1	2	846	homme_immobile	droite	court	7	gauche	mauvais	non	directe	test A+
44	J1	test A	44	8	1	2	846	son_seul	gauche	NC	4	gauche	bon	non	indirecte	test A+
45	J1	test A	45	9	1	2	846	homme_immobile	droite	court	8	gauche	mauvais	non	indirecte	test A+
46	J1	test A	46	10	1	2	846	pointage_statique	gauche	court	5	gauche	bon	non	indirecte	test A+
47	J1	test A	47	11	1	2	846	son_seul	droite	NC	4	gauche	mauvais	non	indirecte	test A+
48	J1	test A	48	12	1	2	846	pointage_statique	droite	court	6	gauche	mauvais	non	indirecte	test A+
51	J1	test A	51	3	1	8	959	homme_immobile	droite	court	4	gauche	mauvais	non	indirecte	test A+
52	J1	test A	52	4	1	8	959	pointage_statique	droite	court	5	gauche	mauvais	non	directe	test A+
53	J1	test A	53	5	1	8	959	pointage_statique	gauche	court	4	gauche	bon	non	directe	test A+
54	J1	test A	54	6	1	8	959	son_seul	gauche	NC	5	gauche	bon	non	indirecte	test A+
55	J1	test A	55	7	1	8	959	son_pointage_statique	droite	court	4	droite	bon	non	indirecte	test A+
56	J1	test A	56	8	1	8	959	son_pointage_statique	gauche	court	4	gauche	bon	non	indirecte	test A+
57	J1	test A	57	9	1	8	959	son_seul	droite	NC	4	gauche	mauvais	non	directe	test A+
58	J1	test A	58	10	1	8	959	homme_immobile	droite	court	4	gauche	mauvais	non	indirecte	test A+
59	J1	test A	59	11	1	8	959	son_seul	gauche	NC	4	gauche	bon	non	indirecte	test A+
60	J1	test A	60	12	1	8	959	son_pointage_statique	gauche	court	4	gauche	bon	non	directe	test A+
61	J1	test A	61	13	1	8	959	homme_immobile	gauche	court	4	gauche	bon	non	indirecte	test A+
62	J1	test A	62	14	1	8	959	pointage_statique	droite	court	4	gauche	mauvais	non	indirecte	test A+
65	J1	test A	65	3	1	8	899	son_pointage_statique	droite	court	4	gauche	mauvais	non	indirecte	test A+
66	J1	test A	66	4	1	8	899	son_seul	droite	NC	3	gauche	mauvais	non	indirecte	test A+
67	J1	test A	67	5	1	8	899	homme_immobile	gauche	court	7	droite	mauvais	non	indirecte	test A+
68	J1	test A	68	6	1	8	899	pointage_statique	droite	court	25	gauche	mauvais	non	indirecte	test A+
69	J1	test A	69	7	1	8	899	son_seul	gauche	NC	6	gauche	bon	non	indirecte	test A+
70	J1	test A	70	8	1	8	899	son_seul	droite	NC	5	gauche	mauvais	non	indirecte	test A+
71	J1	test A	71	9	1	8	899	homme_immobile	droite	court	7	gauche	mauvais	non	indirecte	test A+
72	J1	test A	72	10	1	8	899	pointage_statique	gauche	court	6	droite	mauvais	non	indirecte	test A+
73	J1	test A	73	11	1	8	899	homme_immobile	gauche	court	5	gauche	bon	non	directe	test A+
74	J1	test A	74	12	1	8	899	son_pointage_statique	droite	court	3	droite	bon	non	directe	test A+
75	J1	test A	75	13	1	8	899	pointage_statique	gauche	court	3	gauche	bon	non	indirecte	test A+
76	J1	test A	76	14	1	8	899	son_pointage_statique	gauche	court	3	gauche	bon	non	directe	test A+
79	J1	test A	79	3	1	4	848	homme_immobile	droite	court	7	droite	mauvais	non	directe	test A+
80	J1	test A	80	4	1	4	848	son_pointage_statique	gauche	court	7	droite	mauvais	non	indirecte	test A+
81	J1	test A	81	5	1	4	848	son_seul	droite	NC	4	droite	mauvais	non	directe	test A+
82	J1	test A	82	6	1	4	848	son_pointage_statique	droite	court	4	droite	mauvais	non	directe	test A+
83	J1	test A	83	7	1	4	848	pointage_statique	gauche	court	10	gauche	mauvais	non	indirecte	test A+
84	J1	test A	84	8	1	4	848	son_pointage_statique	droite	court	4	droite	mauvais	non	directe	test A+
85	J1	test A	85	9	1	4	848	pointage_statique	gauche	court	8	gauche	mauvais	non	indirecte	test A+
86	J1	test A	86	10	1	4	848	son_seul	droite	NC	8	droite	mauvais	non	indirecte	test A+
87	J1	test A	87	11	1	4	848	homme_immobile	gauche	court	7	droite	mauvais	non	directe	test A+
88	J1	test A	88	12	1	4	848	son_seul	gauche	NC	12	gauche	mauvais	non	indirecte	test A+
89	J1	test A	89	13	1	4	848	pointage_statique	droite	court	16	droite	mauvais	non	directe	test A+
90	J1	test A	90	14	1	4	848	homme_immobile	gauche	court	17	gauche	mauvais	non	indirecte	test A+
93	J1	test A	93	3	1	10	885	homme_immobile	droite	court	4	droite	bon	non	indirecte	test A+
94	J1	test A	94	4	1	10	885	pointage_statique	droite	court	4	droite	bon	non	indirecte	test A+
95	J1	test A	95	5	1	10	885	pointage_statique	gauche	court	4	droite	mauvais	non	indirecte	test A+
96	J1	test A	96	6	1	10	885	son_seul	gauche	NC	20	gauche	bon	non	indirecte	test A+
97	J1	test A	97	7	1	10	885	son_pointage_statique	droite	court	4	droite	bon	non	indirecte	test A+
98	J1	test A	98	8	1	10	885	son_pointage_statique	gauche	court	4	droite	mauvais	non	indirecte	test A+
99	J1	test A	99	9	1	10	885	son_seul	droite	NC	5	gauche	mauvais	non	indirecte	test A+
100	J1	test A	100	10	1	10	885	homme_immobile	droite	court	4	droite	bon	non	indirecte	test A+
101	J1	test A	101	11	1	10	885	son_seul	gauche	NC	4	droite	mauvais	non	indirecte	test A+
102	J1	test A	102	12	1	10	885	son_pointage_statique	gauche	court	12	gauche	bon	non	indirecte	test A+
103	J1	test A	103	13	1	10	885	homme_immobile	gauche	court	4	droite	mauvais	non	indirecte	test A+
104	J1	test A	104	14	1	10	885	pointage_statique	droite	court	4	droite	bon	non	indirecte	test A+
107	J1	test A	107	3	1	10	942	son_pointage_statique	droite	court	8	gauche	mauvais	non	indirecte	test A+
108	J1	test A	108	4	1	10	942	homme_immobile	gauche	court	6	gauche	bon	non	indirecte	test A+
109	J1	test A	109	5	1	10	942	homme_immobile	droite	absence	8	gauche	mauvais	non	indirecte	test A+
110	J1	test A	110	6	1	10	942	pointage_statique	droite	court	7	gauche	mauvais	non	indirecte	test A+
111	J1	test A	111	7	1	10	942	son_seul	gauche	NC	4	gauche	bon	non	indirecte	test A+
112	J1	test A	112	8	1	10	942	son_seul	droite	NC	6	gauche	mauvais	non	indirecte	test A+
113	J1	test A	113	9	1	10	942	homme_immobile	gauche	court	5	gauche	bon	non	indirecte	test A+
114	J1	test A	114	10	1	10	942	son_pointage_statique	gauche	court	5	gauche	bon	non	indirecte	test A+
115	J1	test A	115	11	1	10	942	son_seul	droite	NC	4	gauche	mauvais	non	indirecte	test A+
116	J1	test A	116	12	1	10	942	pointage_statique	gauche	court	5	gauche	bon	non	directe	test A+
117	J1	test A	117	13	1	10	942	pointage_statique	droite	court	4	gauche	mauvais	non	indirecte	test A+
118	J1	test A	118	14	1	10	942	son_pointage_statique	gauche	court	5	gauche	bon	non	indirecte	test A+
121	J1	test A	121	3	1	10	943	son_pointage_statique	gauche	court	5	gauche	bon	non	indirecte	test A+
122	J1	test A	122	4	1	10	943	son_pointage_statique	droite	court	4	gauche	mauvais	non	indirecte	test A+
123	J1	test A	123	5	1	10	943	son_seul	gauche	NC	4	droite	mauvais	non	indirecte	test A+
124	J1	test A	124	6	1	10	943	son_pointage_statique	gauche	court	19	droite	mauvais	oui	indirecte	test A+
125	J1	test A	125	7	1	10	943	pointage_statique	droite	court	22	droite	bon	oui	indirecte	test A+
126	J1	test A	126	8	1	10	943	homme_immobile	gauche	court	3	droite	mauvais	non	indirecte	test A+
127	J1	test A	127	9	1	10	943	homme_immobile	droite	court	3	droite	bon	non	directe	test A+
128	J1	test A	128	10	1	10	943	son_seul	gauche	NC	2	droite	mauvais	non	directe	test A+
129	J1	test A	129	11	1	10	943	homme_immobile	droite	court	3	droite	bon	non	indirecte	test A+
130	J1	test A	130	12	1	10	943	pointage_statique	gauche	court	4	droite	mauvais	non	directe	test A+
131	J1	test A	131	13	1	10	943	son_seul	droite	NC	3	droite	bon	non	directe	test A+
132	J1	test A	132	14	1	10	943	pointage_statique	droite	court	3	droite	bon	non	directe	test A+
135	J1	test A	135	3	1	12	823	pointage_statique	droite	absence	4	droite	bon	non	directe	test A+
136	J1	test A	136	4	1	12	823	homme_immobile	gauche	absence	3	droite	mauvais	non	directe	test A+
137	J1	test A	137	5	1	12	823	son_seul	gauche	NC	3	droite	mauvais	non	indirecte	test A+
138	J1	test A	138	6	1	12	823	son_pointage_statique	droite	court	2	droite	bon	non	directe	test A+
139	J1	test A	139	7	1	12	823	homme_immobile	droite	court	3	droite	bon	non	directe	test A+
140	J1	test A	140	8	1	12	823	pointage_statique	gauche	court	3	droite	mauvais	non	indirecte	test A+
141	J1	test A	141	9	1	12	823	son_seul	droite	NC	3	droite	bon	non	directe	test A+
142	J1	test A	142	10	1	12	823	son_seul	gauche	NC	3	droite	mauvais	non	directe	test A+
143	J1	test A	143	11	1	12	823	son_pointage_statique	gauche	court	3	droite	mauvais	non	directe	test A+
144	J1	test A	144	12	1	12	823	pointage_statique	droite	court	2	droite	bon	non	directe	test A+
145	J1	test A	145	13	1	12	823	son_pointage_statique	gauche	court	3	droite	mauvais	non	directe	test A+
146	J1	test A	146	14	1	12	823	homme_immobile	droite	court	3	gauche	mauvais	non	indirecte	test A+
149	J1	test A	149	3	1	6	928	son_pointage_statique	droite	court	3	droite	bon	non	directe	test A+
150	J1	test A	150	4	1	6	928	homme_immobile	gauche	court	3	droite	mauvais	non	directe	test A+
151	J1	test A	151	5	1	6	928	homme_immobile	droite	court	3	droite	bon	non	directe	test A+
152	J1	test A	152	6	1	6	928	pointage_statique	droite	court	3	droite	bon	non	directe	test A+
153	J1	test A	153	7	1	6	928	son_seul	gauche	NC	3	droite	mauvais	non	directe	test A+
154	J1	test A	154	8	1	6	928	son_seul	droite	NC	8	droite	bon	non	indirecte	test A+
155	J1	test A	155	9	1	6	928	homme_immobile	gauche	court	4	droite	mauvais	non	indirecte	test A+
156	J1	test A	156	10	1	6	928	pointage_statique	gauche	court	3	droite	mauvais	non	directe	test A+
157	J1	test A	157	11	1	6	928	son_seul	droite	NC	4	droite	bon	non	directe	test A+
158	J1	test A	158	12	1	6	928	pointage_statique	gauche	court	3	droite	mauvais	non	indirecte	test A+
159	J1	test A	159	13	1	6	928	son_pointage_statique	gauche	court	4	droite	mauvais	non	indirecte	test A+
160	J1	test A	160	14	1	6	928	son_pointage_statique	droite	court	8	gauche	mauvais	non	indirecte	test A+
163	J1	test A	163	3	1	6	929	homme_immobile	droite	court	3	droite	bon	non	directe	test A+
164	J1	test A	164	4	1	6	929	pointage_statique	droite	court	3	droite	bon	non	directe	test A+
165	J1	test A	165	5	1	6	929	son_pointage_statique	gauche	court	3	droite	mauvais	non	directe	test A+
166	J1	test A	166	6	1	6	929	son_seul	gauche	NC	6	droite	mauvais	non	indirecte	test A+
167	J1	test A	167	7	1	6	929	son_pointage_statique	droite	court	3	droite	bon	non	indirecte	test A+
168	J1	test A	168	8	1	6	929	son_pointage_statique	gauche	court	5	gauche	bon	non	indirecte	test A+
169	J1	test A	169	9	1	6	929	son_seul	droite	NC	3	droite	bon	non	directe	test A+
170	J1	test A	170	10	1	6	929	homme_immobile	droite	court	3	droite	bon	non	directe	test A+
171	J1	test A	171	11	1	6	929	son_seul	gauche	NC	4	droite	mauvais	non	directe	test A+
172	J1	test A	172	12	1	6	929	pointage_statique	gauche	court	4	droite	mauvais	non	directe	test A+
173	J1	test A	173	13	1	6	929	homme_immobile	gauche	court	4	droite	mauvais	non	directe	test A+
174	J1	test A	174	14	1	6	929	pointage_statique	droite	court	4	droite	bon	non	directe	test A+
177	J1	test A	177	3	1	6	895	pointage_statique	droite	court	5	gauche	mauvais	non	directe	test A+
178	J1	test A	178	4	1	6	895	son_pointage_statique	gauche	court	6	gauche	bon	non	indirecte	test A+
179	J1	test A	179	5	1	6	895	son_seul	droite	NC	8	droite	bon	non	indirecte	test A+
180	J1	test A	180	6	1	6	895	son_pointage_statique	droite	court	5	droite	bon	non	directe	test A+
181	J1	test A	181	7	1	6	895	pointage_statique	gauche	court	5	gauche	bon	non	directe	test A+
182	J1	test A	182	8	1	6	895	homme_immobile	droite	court	5	droite	bon	non	indirecte	test A+
183	J1	test A	183	9	1	6	895	pointage_statique	gauche	court	4	droite	mauvais	non	directe	test A+
184	J1	test A	184	10	1	6	895	son_seul	droite	NC	4	droite	bon	non	directe	test A+
185	J1	test A	185	11	1	6	895	homme_immobile	gauche	court	4	droite	mauvais	non	indirecte	test A+
186	J1	test A	186	12	1	6	895	son_pointage_statique	droite	court	3	droite	bon	non	directe	test A+
187	J1	test A	187	13	1	6	895	son_seul	gauche	NC	4	droite	mauvais	non	directe	test A+
188	J1	test A	188	14	1	6	895	homme_immobile	gauche	court	7	droite	mauvais	non	directe	test A+
191	J1	test A	191	3	1	6	896	son_seul	droite	NC	3	droite	bon	non	directe	test A+
192	J1	test A	192	4	1	6	896	son_pointage_statique	gauche	court	3	droite	mauvais	non	indirecte	test A+
193	J1	test A	193	5	1	6	896	homme_immobile	droite	court	3	droite	bon	non	directe	test A+
194	J1	test A	194	6	1	6	896	pointage_statique	gauche	court	3	droite	mauvais	non	directe	test A+
195	J1	test A	195	7	1	6	896	son_pointage_statique	droite	court	3	droite	bon	non	directe	test A+
196	J1	test A	196	8	1	6	896	homme_immobile	gauche	court	3	droite	mauvais	non	directe	test A+
197	J1	test A	197	9	1	6	896	pointage_statique	droite	court	3	droite	bon	non	directe	test A+
198	J1	test A	198	10	1	6	896	pointage_statique	gauche	court	2	droite	mauvais	non	indirecte	test A+
199	J1	test A	199	11	1	6	896	son_seul	droite	NC	3	droite	bon	non	directe	test A+
200	J1	test A	200	12	1	6	896	homme_immobile	gauche	court	3	droite	mauvais	non	directe	test A+
201	J1	test A	201	13	1	6	896	son_pointage_statique	droite	court	2	droite	bon	non	directe	test A+
202	J1	test A	202	14	1	6	896	son_seul	gauche	NC	3	droite	mauvais	non	directe	test A+
205	J2	test A	205	3	2	4	848	homme_immobile	droite	court	3	droite	bon	non	indirecte	test A+
206	J2	test A	206	4	2	4	848	pointage_statique	gauche	court	8	gauche	bon	non	indirecte	test A+
207	J2	test A	207	5	2	4	848	son_seul	droite	NC	6	droite	bon	non	indirecte	test A+
208	J2	test A	208	6	2	4	848	son_seul	gauche	NC	5	gauche	bon	non	indirecte	test A+
209	J2	test A	209	7	2	4	848	son_pointage_statique	gauche	court	4	droite	mauvais	non	indirecte	test A+
210	J2	test A	210	8	2	4	848	pointage_statique	droite	court	6	droite	bon	non	indirecte	test A+
211	J2	test A	211	9	2	4	848	son_pointage_statique	droite	court	4	droite	bon	non	indirecte	test A+
212	J2	test A	212	10	2	4	848	homme_immobile	gauche	court	3	droite	mauvais	non	indirecte	test A+
215	J2	test A	215	3	2	12	823	pointage_statique	gauche	absence	2	droite	mauvais	non	directe	test A+
216	J2	test A	216	4	2	12	823	son_pointage_statique	gauche	court	2	droite	mauvais	non	directe	test A+
217	J2	test A	217	5	2	12	823	son_seul	droite	NC	2	droite	bon	non	directe	test A+
218	J2	test A	218	6	2	12	823	homme_immobile	droite	court	2	droite	bon	non	indirecte	test A+
219	J2	test A	219	7	2	12	823	son_seul	gauche	NC	1	droite	mauvais	non	directe	test A+
220	J2	test A	220	8	2	12	823	son_pointage_statique	droite	court	3	droite	bon	non	directe	test A+
221	J2	test A	221	9	2	12	823	pointage_statique	droite	absence	4	droite	bon	non	directe	test A+
222	J2	test A	222	10	2	12	823	homme_immobile	gauche	absence	2	droite	mauvais	non	directe	test A+
225	J2	test A	225	3	2	6	895	son_pointage_statique	gauche	court	3	droite	mauvais	non	directe	test A+
226	J2	test A	226	4	2	6	895	son_pointage_statique	droite	court	4	droite	bon	non	directe	test A+
227	J2	test A	227	5	2	6	895	homme_immobile	droite	court	2	droite	bon	non	directe	test A+
228	J2	test A	228	6	2	6	895	son_seul	gauche	NC	3	droite	mauvais	non	directe	test A+
229	J2	test A	229	7	2	6	895	homme_immobile	gauche	court	3	droite	mauvais	non	directe	test A+
230	J2	test A	230	8	2	6	895	pointage_statique	gauche	court	3	droite	mauvais	non	indirecte	test A+
231	J2	test A	231	9	2	6	895	son_seul	droite	NC	3	droite	bon	non	directe	test A+
232	J2	test A	232	10	2	6	895	pointage_statique	droite	court	7	droite	bon	non	indirecte	test A+
235	J2	test A	235	3	2	6	896	son_pointage_statique	droite	court	2	droite	bon	non	indirecte	test A+
236	J2	test A	236	4	2	6	896	homme_immobile	gauche	court	3	droite	mauvais	non	directe	test A+
237	J2	test A	237	5	2	6	896	pointage_statique	droite	court	2	droite	bon	non	directe	test A+
238	J2	test A	238	6	2	6	896	pointage_statique	gauche	court	3	droite	mauvais	non	directe	test A+
239	J2	test A	239	7	2	6	896	son_seul	droite	NC	3	droite	bon	non	directe	test A+
240	J2	test A	240	8	2	6	896	homme_immobile	droite	court	4	droite	bon	non	directe	test A+
241	J2	test A	241	9	2	6	896	son_pointage_statique	gauche	court	3	droite	mauvais	non	directe	test A+
242	J2	test A	242	10	2	6	896	son_seul	gauche	NC	3	droite	mauvais	non	directe	test A+
245	J2	test A	245	3	2	6	928	son_pointage_statique	droite	court	2	droite	bon	non	directe	test A+
246	J2	test A	246	4	2	6	928	homme_immobile	gauche	court	2	droite	mauvais	non	directe	test A+
247	J2	test A	247	5	2	6	928	pointage_statique	droite	court	2	droite	bon	non	directe	test A+
248	J2	test A	248	6	2	6	928	pointage_statique	gauche	court	3	droite	mauvais	non	directe	test A+
249	J2	test A	249	7	2	6	928	son_seul	droite	NC	3	droite	bon	non	directe	test A+
250	J2	test A	250	8	2	6	928	homme_immobile	droite	court	2	droite	bon	non	directe	test A+
251	J2	test A	251	9	2	6	928	son_pointage_statique	gauche	court	3	droite	mauvais	non	directe	test A+
252	J2	test A	252	10	2	6	928	son_seul	gauche	NC	3	droite	mauvais	non	directe	test A+
255	J2	test A	255	3	2	6	929	homme_immobile	droite	court	2	droite	bon	non	directe	test A+
256	J2	test A	256	4	2	6	929	pointage_statique	gauche	court	3	droite	mauvais	non	indirecte	test A+
257	J2	test A	257	5	2	6	929	son_seul	droite	NC	2	droite	bon	non	directe	test A+
258	J2	test A	258	6	2	6	929	son_seul	gauche	NC	3	gauche	bon	non	directe	test A+
259	J2	test A	259	7	2	6	929	son_pointage_statique	droite	court	2	droite	bon	non	directe	test A+
260	J2	test A	260	8	2	6	929	pointage_statique	droite	court	2	gauche	mauvais	non	directe	test A+
261	J2	test A	261	9	2	6	929	son_pointage_statique	gauche	court	3	gauche	bon	non	directe	test A+
262	J2	test A	262	10	2	6	929	homme_immobile	gauche	court	3	droite	mauvais	non	directe	test A+
265	J2	test A	265	3	2	8	899	son_pointage_statique	droite	court	3	gauche	mauvais	non	directe	test A+
266	J2	test A	266	4	2	8	899	son_seul	droite	NC	2	gauche	mauvais	non	directe	test A+
267	J2	test A	267	5	2	8	899	pointage_statique	droite	court	3	gauche	mauvais	non	directe	test A+
268	J2	test A	268	6	2	8	899	pointage_statique	gauche	court	4	droite	mauvais	non	directe	test A+
269	J2	test A	269	7	2	8	899	homme_immobile	gauche	court	3	gauche	bon	non	directe	test A+
270	J2	test A	270	8	2	8	899	homme_immobile	droite	court	5	droite	bon	non	directe	test A+
271	J2	test A	271	9	2	8	899	son_pointage_statique	gauche	court	3	gauche	bon	non	directe	test A+
272	J2	test A	272	10	2	8	899	son_seul	gauche	NC	3	gauche	bon	non	directe	test A+
275	J2	test A	275	3	2	8	959	homme_immobile	droite	court	3	gauche	mauvais	non	directe	test A+
276	J2	test A	276	4	2	8	959	pointage_statique	gauche	court	3	gauche	bon	non	directe	test A+
277	J2	test A	277	5	2	8	959	son_seul	droite	NC	3	gauche	mauvais	non	directe	test A+
278	J2	test A	278	6	2	8	959	son_seul	gauche	NC	3	gauche	bon	non	directe	test A+
279	J2	test A	279	7	2	8	959	son_pointage_statique	gauche	court	3	gauche	bon	non	directe	test A+
280	J2	test A	280	8	2	8	959	pointage_statique	droite	court	3	gauche	mauvais	non	directe	test A+
281	J2	test A	281	9	2	8	959	son_pointage_statique	droite	court	3	gauche	mauvais	non	directe	test A+
282	J2	test A	282	10	2	8	959	homme_immobile	gauche	court	3	gauche	bon	non	directe	test A+
285	J2	test A	285	3	2	2	822	pointage_statique	droite	court	2	droite	bon	non	directe	test A+
286	J2	test A	286	4	2	2	822	homme_immobile	gauche	court	2	gauche	bon	non	indirecte	test A+
287	J2	test A	287	5	2	2	822	son_pointage_statique	droite	court	3	gauche	mauvais	non	indirecte	test A+
288	J2	test A	288	6	2	2	822	pointage_statique	gauche	court	2	gauche	bon	non	indirecte	test A+
289	J2	test A	289	7	2	2	822	son_seul	droite	NC	3	droite	bon	non	indirecte	test A+
290	J2	test A	290	8	2	2	822	son_seul	gauche	NC	2	gauche	bon	non	directe	test A+
291	J2	test A	291	9	2	2	822	son_pointage_statique	gauche	court	4	gauche	bon	non	indirecte	test A+
292	J2	test A	292	10	2	2	822	homme_immobile	droite	court	2	droite	bon	non	indirecte	test A+
295	J2	test A	295	3	2	2	825	pointage_statique	gauche	court	3	gauche	bon	non	directe	test A+
296	J2	test A	296	4	2	2	825	son_pointage_statique	droite	court	2	gauche	mauvais	non	directe	test A+
297	J2	test A	297	5	2	2	825	pointage_statique	droite	court	2	gauche	mauvais	non	directe	test A+
298	J2	test A	298	6	2	2	825	homme_immobile	gauche	court	2	gauche	bon	non	directe	test A+
299	J2	test A	299	7	2	2	825	son_seul	droite	NC	2	gauche	mauvais	non	directe	test A+
300	J2	test A	300	8	2	2	825	son_pointage_statique	gauche	court	3	gauche	bon	non	directe	test A+
301	J2	test A	301	9	2	2	825	homme_immobile	droite	court	2	droite	bon	non	directe	test A+
302	J2	test A	302	10	2	2	825	son_seul	gauche	NC	2	gauche	bon	non	directe	test A+
305	J2	test A	305	3	2	2	846	homme_immobile	gauche	court	3	gauche	bon	non	directe	test A+
306	J2	test A	306	4	2	2	846	son_seul	droite	NC	4	gauche	mauvais	non	indirecte	test A+
307	J2	test A	307	5	2	2	846	homme_immobile	droite	court	4	gauche	mauvais	non	indirecte	test A+
308	J2	test A	308	6	2	2	846	son_seul	gauche	NC	5	gauche	bon	non	indirecte	test A+
309	J2	test A	309	7	2	2	846	pointage_statique	gauche	court	3	gauche	bon	non	indirecte	test A+
310	J2	test A	310	8	2	2	846	pointage_statique	droite	court	5	gauche	mauvais	non	indirecte	test A+
311	J2	test A	311	9	2	2	846	son_pointage_statique	gauche	court	3	gauche	bon	non	indirecte	test A+
312	J2	test A	312	10	2	2	846	son_pointage_statique	droite	court	4	gauche	mauvais	non	indirecte	test A+
315	J2	test A	315	3	2	2	847	son_pointage_statique	gauche	court	4	gauche	bon	non	directe	test A+
316	J2	test A	316	4	2	2	847	homme_immobile	droite	absence	4	droite	bon	non	indirecte	test A+
317	J2	test A	317	5	2	2	847	pointage_statique	gauche	court	3	gauche	bon	non	directe	test A+
318	J2	test A	318	6	2	2	847	son_seul	gauche	NC	4	droite	mauvais	non	indirecte	test A+
319	J2	test A	319	7	2	2	847	pointage_statique	droite	court	3	gauche	mauvais	non	directe	test A+
320	J2	test A	320	8	2	2	847	homme_immobile	gauche	court	4	gauche	bon	non	indirecte	test A+
321	J2	test A	321	9	2	2	847	son_pointage_statique	droite	court	4	gauche	mauvais	non	indirecte	test A+
322	J2	test A	322	10	2	2	847	son_seul	droite	NC	4	gauche	mauvais	non	directe	test A+
325	J2	test A	325	3	2	10	942	homme_immobile	gauche	court	4	gauche	bon	non	indirecte	test A+
326	J2	test A	326	4	2	10	942	son_seul	droite	NC	3	gauche	mauvais	non	directe	test A+
327	J2	test A	327	5	2	10	942	homme_immobile	droite	court	4	gauche	mauvais	non	indirecte	test A+
328	J2	test A	328	6	2	10	942	pointage_statique	gauche	court	3	gauche	bon	non	directe	test A+
329	J2	test A	329	7	2	10	942	son_seul	gauche	NC	4	gauche	bon	non	indirecte	test A+
330	J2	test A	330	8	2	10	942	pointage_statique	droite	court	3	gauche	mauvais	non	directe	test A+
331	J2	test A	331	9	2	10	942	son_pointage_statique	gauche	absence	4	gauche	bon	non	indirecte	test A+
332	J2	test A	332	10	2	10	942	son_pointage_statique	droite	court	3	gauche	mauvais	non	directe	test A+
335	J2	test A	335	3	2	10	943	homme_immobile	droite	court	3	droite	bon	non	directe	test A+
336	J2	test A	336	4	2	10	943	son_seul	gauche	NC	4	droite	mauvais	non	directe	test A+
337	J2	test A	337	5	2	10	943	homme_immobile	gauche	court	3	droite	mauvais	non	directe	test A+
338	J2	test A	338	6	2	10	943	pointage_statique	droite	court	11	droite	bon	non	indirecte	test A+
339	J2	test A	339	7	2	10	943	son_seul	droite	NC	5	droite	bon	non	directe	test A+
340	J2	test A	340	8	2	10	943	pointage_statique	gauche	court	9	droite	mauvais	non	directe	test A+
341	J2	test A	341	9	2	10	943	son_pointage_statique	droite	court	3	droite	bon	non	directe	test A+
342	J2	test A	342	10	2	10	943	son_pointage_statique	gauche	court	5	droite	mauvais	non	directe	test A+
345	J2	test A	345	3	2	10	885	son_seul	droite	NC	3	droite	bon	non	directe	test A+
346	J2	test A	346	4	2	10	885	son_pointage_statique	gauche	court	4	droite	mauvais	non	indirecte	test A+
347	J2	test A	347	5	2	10	885	pointage_statique	gauche	court	24	droite	mauvais	oui	indirecte	test A+
348	J2	test A	348	6	2	10	885	homme_immobile	droite	court	3	droite	bon	non	indirecte	test A+
349	J2	test A	349	7	2	10	885	son_pointage_statique	droite	court	2	droite	bon	non	indirecte	test A+
350	J2	test A	350	8	2	10	885	son_seul	gauche	NC	4	gauche	bon	non	indirecte	test A+
351	J2	test A	351	9	2	10	885	homme_immobile	gauche	court	4	droite	mauvais	non	indirecte	test A+
352	J2	test A	352	10	2	10	885	pointage_statique	droite	court	4	gauche	mauvais	non	indirecte	test A+
355	J2	test A	355	3	3	4	848	son_seul	droite	NC	7	droite	bon	non	directe	test A+
356	J2	test A	356	4	3	4	848	son_pointage_statique	gauche	court	3	droite	mauvais	non	indirecte	test A+
357	J2	test A	357	5	3	4	848	homme_immobile	droite	court	4	droite	bon	non	indirecte	test A+
358	J2	test A	358	6	3	4	848	pointage_statique	gauche	court	5	gauche	bon	non	indirecte	test A+
359	J2	test A	359	7	3	4	848	homme_immobile	gauche	court	5	gauche	bon	non	directe	test A+
360	J2	test A	360	8	3	4	848	son_pointage_statique	droite	court	3	droite	bon	non	directe	test A+
361	J2	test A	361	9	3	4	848	son_seul	gauche	NC	3	gauche	bon	non	directe	test A+
362	J2	test A	362	10	3	4	848	pointage_statique	droite	court	4	droite	bon	non	directe	test A+
365	J2	test A	365	3	3	6	896	homme_immobile	gauche	court	3	droite	mauvais	non	directe	test A+
366	J2	test A	366	4	3	6	896	son_pointage_statique	droite	court	3	droite	bon	non	directe	test A+
367	J2	test A	367	5	3	6	896	son_seul	gauche	NC	5	droite	mauvais	non	directe	test A+
368	J2	test A	368	6	3	6	896	pointage_statique	droite	court	2	droite	bon	non	directe	test A+
369	J2	test A	369	7	3	6	896	homme_immobile	droite	court	4	droite	bon	non	indirecte	test A+
370	J2	test A	370	8	3	6	896	son_seul	droite	NC	2	droite	bon	non	directe	test A+
371	J2	test A	371	9	3	6	896	pointage_statique	gauche	court	8	droite	mauvais	non	indirecte	test A+
372	J2	test A	372	10	3	6	896	son_pointage_statique	gauche	court	2	droite	mauvais	non	directe	test A+
375	J2	test A	375	3	3	6	929	homme_immobile	droite	court	4	gauche	mauvais	non	indirecte	test A+
376	J2	test A	376	4	3	6	929	pointage_statique	droite	court	2	gauche	mauvais	non	directe	test A+
377	J2	test A	377	5	3	6	929	son_seul	gauche	NC	2	droite	mauvais	non	directe	test A+
378	J2	test A	378	6	3	6	929	son_pointage_statique	droite	court	2	droite	bon	non	directe	test A+
379	J2	test A	379	7	3	6	929	son_pointage_statique	gauche	court	5	gauche	bon	non	indirecte	test A+
380	J2	test A	380	8	3	6	929	son_seul	droite	NC	5	gauche	mauvais	non	indirecte	test A+
381	J2	test A	381	9	3	6	929	pointage_statique	gauche	court	2	droite	mauvais	non	directe	test A+
382	J2	test A	382	10	3	6	929	homme_immobile	gauche	court	6	gauche	bon	non	indirecte	test A+
385	J2	test A	385	3	3	6	895	homme_immobile	droite	court	2	droite	bon	non	directe	test A+
386	J2	test A	386	4	3	6	895	homme_immobile	gauche	court	3	droite	mauvais	non	indirecte	test A+
387	J2	test A	387	5	3	6	895	son_seul	gauche	NC	2	droite	mauvais	non	directe	test A+
388	J2	test A	388	6	3	6	895	son_pointage_statique	droite	court	2	droite	bon	non	directe	test A+
389	J2	test A	389	7	3	6	895	pointage_statique	droite	court	2	droite	bon	non	directe	test A+
390	J2	test A	390	8	3	6	895	pointage_statique	gauche	court	3	droite	mauvais	non	directe	test A+
391	J2	test A	391	9	3	6	895	son_pointage_statique	gauche	court	3	droite	mauvais	non	directe	test A+
392	J2	test A	392	10	3	6	895	son_seul	droite	NC	2	droite	bon	non	directe	test A+
395	J2	test A	395	3	3	6	928	son_seul	gauche	NC	2	droite	mauvais	non	directe	test A+
396	J2	test A	396	4	3	6	928	homme_immobile	droite	court	2	droite	bon	non	directe	test A+
397	J2	test A	397	5	3	6	928	pointage_statique	droite	court	2	droite	bon	non	directe	test A+
398	J2	test A	398	6	3	6	928	son_pointage_statique	gauche	court	2	droite	mauvais	non	directe	test A+
399	J2	test A	399	7	3	6	928	son_pointage_statique	droite	court	2	droite	bon	non	directe	test A+
400	J2	test A	400	8	3	6	928	son_seul	droite	NC	3	droite	bon	non	directe	test A+
401	J2	test A	401	9	3	6	928	pointage_statique	gauche	court	3	droite	mauvais	non	indirecte	test A+
402	J2	test A	402	10	3	6	928	homme_immobile	gauche	court	3	droite	mauvais	non	indirecte	test A+
405	J3	test A	405	3	3	8	959	son_pointage_statique	gauche	court	3	gauche	bon	non	directe	test A+
406	J3	test A	406	4	3	8	959	homme_immobile	gauche	court	2	gauche	bon	non	directe	test A+
407	J3	test A	407	5	3	8	959	homme_immobile	droite	court	3	gauche	mauvais	non	directe	test A+
408	J3	test A	408	6	3	8	959	pointage_statique	droite	court	4	gauche	mauvais	non	directe	test A+
409	J3	test A	409	7	3	8	959	son_seul	gauche	NC	2	gauche	bon	non	directe	test A+
410	J3	test A	410	8	3	8	959	son_seul	droite	NC	2	gauche	mauvais	non	directe	test A+
411	J3	test A	411	9	3	8	959	pointage_statique	gauche	court	3	gauche	bon	non	directe	test A+
412	J3	test A	412	10	3	8	959	son_pointage_statique	droite	court	4	gauche	mauvais	non	directe	test A+
415	J3	test A	415	3	3	8	899	homme_immobile	droite	court	3	gauche	mauvais	non	directe	test A+
416	J3	test A	416	4	3	8	899	pointage_statique	gauche	court	3	gauche	bon	non	directe	test A+
417	J3	test A	417	5	3	8	899	son_seul	droite	NC	3	gauche	mauvais	non	directe	test A+
418	J3	test A	418	6	3	8	899	son_seul	gauche	NC	2	gauche	bon	non	directe	test A+
419	J3	test A	419	7	3	8	899	son_pointage_statique	gauche	court	2	gauche	bon	non	directe	test A+
420	J3	test A	420	8	3	8	899	pointage_statique	droite	court	3	gauche	mauvais	non	indirecte	test A+
421	J3	test A	421	9	3	8	899	son_pointage_statique	droite	court	2	gauche	mauvais	non	directe	test A+
422	J3	test A	422	10	3	8	899	homme_immobile	gauche	court	2	gauche	bon	non	directe	test A+
425	J3	test A	425	3	3	10	943	pointage_statique	droite	court	4	droite	bon	non	directe	test A+
426	J3	test A	426	4	3	10	943	homme_immobile	gauche	court	3	droite	mauvais	non	indirecte	test A+
427	J3	test A	427	5	3	10	943	son_seul	droite	NC	3	droite	bon	non	directe	test A+
428	J3	test A	428	6	3	10	943	son_pointage_statique	gauche	court	5	droite	mauvais	non	directe	test A+
429	J3	test A	429	7	3	10	943	homme_immobile	droite	court	4	droite	bon	non	indirecte	test A+
430	J3	test A	430	8	3	10	943	son_pointage_statique	droite	court	4	droite	bon	non	directe	test A+
431	J3	test A	431	9	3	10	943	pointage_statique	gauche	court	4	droite	mauvais	non	directe	test A+
432	J3	test A	432	10	3	10	943	son_seul	gauche	NC	3	droite	mauvais	non	indirecte	test A+
435	J3	test A	435	3	3	10	885	homme_immobile	droite	court	3	droite	bon	non	indirecte	test A+
436	J3	test A	436	4	3	10	885	pointage_statique	gauche	court	3	droite	mauvais	non	indirecte	test A+
437	J3	test A	437	5	3	10	885	son_seul	droite	NC	3	droite	bon	non	indirecte	test A+
438	J3	test A	438	6	3	10	885	pointage_statique	droite	court	6	droite	bon	oui	indirecte	test A+
439	J3	test A	439	7	3	10	885	son_pointage_statique	gauche	court	3	gauche	bon	non	indirecte	test A+
440	J3	test A	440	8	3	10	885	son_seul	gauche	NC	3	droite	mauvais	non	indirecte	test A+
441	J3	test A	441	9	3	10	885	son_pointage_statique	droite	court	4	gauche	mauvais	non	indirecte	test A+
442	J3	test A	442	10	3	10	885	homme_immobile	gauche	court	3	droite	mauvais	non	indirecte	test A+
445	J3	test A	445	3	3	10	942	pointage_statique	droite	court	4	gauche	mauvais	non	directe	test A+
446	J3	test A	446	4	3	10	942	son_seul	gauche	NC	3	gauche	bon	non	directe	test A+
447	J3	test A	447	5	3	10	942	son_seul	droite	NC	3	gauche	mauvais	non	directe	test A+
448	J3	test A	448	6	3	10	942	homme_immobile	droite	court	3	gauche	mauvais	non	directe	test A+
449	J3	test A	449	7	3	10	942	pointage_statique	gauche	court	4	gauche	bon	non	directe	test A+
450	J3	test A	450	8	3	10	942	son_pointage_statique	droite	court	3	gauche	mauvais	non	directe	test A+
451	J3	test A	451	9	3	10	942	homme_immobile	gauche	court	4	gauche	bon	non	indirecte	test A+
452	J3	test A	452	10	3	10	942	son_pointage_statique	gauche	court	3	gauche	bon	non	indirecte	test A+
455	J3	test A	455	3	4	4	848	son_pointage_statique	gauche	court	5	droite	mauvais	non	directe	test A+
456	J3	test A	456	4	4	4	848	son_seul	gauche	NC	4	droite	mauvais	non	directe	test A+
457	J3	test A	457	5	4	4	848	son_pointage_statique	droite	court	3	gauche	mauvais	non	indirecte	test A+
458	J3	test A	458	6	4	4	848	homme_immobile	gauche	court	5	gauche	bon	non	indirecte	test A+
459	J3	test A	459	7	4	4	848	pointage_statique	droite	court	4	gauche	mauvais	non	indirecte	test A+
460	J3	test A	460	8	4	4	848	homme_immobile	droite	court	3	gauche	mauvais	non	indirecte	test A+
461	J3	test A	461	9	4	4	848	pointage_statique	gauche	court	12	gauche	bon	non	indirecte	test A+
462	J3	test A	462	10	4	4	848	son_seul	droite	NC	3	droite	bon	non	indirecte	test A+
465	J3	test A	465	3	3	12	823	son_pointage_statique	droite	court	2	droite	bon	non	directe	test A+
466	J3	test A	466	4	3	12	823	homme_immobile	gauche	court	2	droite	mauvais	non	directe	test A+
467	J3	test A	467	5	3	12	823	son_pointage_statique	gauche	court	2	droite	mauvais	non	directe	test A+
468	J3	test A	468	6	3	12	823	son_seul	droite	NC	2	droite	bon	non	directe	test A+
469	J3	test A	469	7	3	12	823	pointage_statique	droite	absence	2	droite	bon	non	directe	test A+
470	J3	test A	470	8	3	12	823	son_seul	gauche	NC	2	droite	mauvais	non	directe	test A+
471	J3	test A	471	9	3	12	823	homme_immobile	droite	absence	2	droite	bon	non	directe	test A+
472	J3	test A	472	10	3	12	823	pointage_statique	gauche	court	2	droite	mauvais	non	directe	test A+
475	J3	test A	475	3	4	6	929	son_seul	droite	NC	2	gauche	mauvais	non	indirecte	test A+
476	J3	test A	476	4	4	6	929	homme_immobile	gauche	court	3	gauche	bon	non	directe	test A+
477	J3	test A	477	5	4	6	929	pointage_statique	droite	court	4	gauche	mauvais	non	directe	test A+
478	J3	test A	478	6	4	6	929	pointage_statique	gauche	court	8	gauche	bon	non	indirecte	test A+
479	J3	test A	479	7	4	6	929	son_pointage_statique	droite	court	2	droite	bon	non	directe	test A+
480	J3	test A	480	8	4	6	929	homme_immobile	droite	court	3	droite	bon	non	directe	test A+
481	J3	test A	481	9	4	6	929	son_pointage_statique	gauche	court	6	droite	mauvais	non	indirecte	test A+
482	J3	test A	482	10	4	6	929	son_seul	gauche	NC	5	gauche	bon	non	indirecte	test A+
485	J3	test A	485	3	4	6	928	son_pointage_statique	gauche	court	2	droite	mauvais	non	directe	test A+
486	J3	test A	486	4	4	6	928	pointage_statique	gauche	court	3	droite	mauvais	non	directe	test A+
487	J3	test A	487	5	4	6	928	son_pointage_statique	droite	court	1	droite	bon	non	directe	test A+
488	J3	test A	488	6	4	6	928	pointage_statique	droite	court	2	droite	bon	non	directe	test A+
489	J3	test A	489	7	4	6	928	son_seul	gauche	NC	2	droite	mauvais	non	directe	test A+
490	J3	test A	490	8	4	6	928	son_seul	droite	NC	4	droite	bon	non	indirecte	test A+
491	J3	test A	491	9	4	6	928	homme_immobile	droite	court	7	droite	bon	non	directe	test A+
492	J3	test A	492	10	4	6	928	homme_immobile	gauche	court	2	droite	mauvais	non	directe	test A+
495	J3	test A	495	3	4	6	896	pointage_statique	gauche	court	3	droite	mauvais	non	indirecte	test A+
496	J3	test A	496	4	4	6	896	son_seul	droite	NC	2	droite	bon	non	directe	test A+
497	J3	test A	497	5	4	6	896	son_pointage_statique	gauche	court	2	droite	mauvais	non	directe	test A+
498	J3	test A	498	6	4	6	896	son_seul	gauche	NC	2	droite	mauvais	non	directe	test A+
499	J3	test A	499	7	4	6	896	son_pointage_statique	droite	court	2	droite	bon	non	directe	test A+
500	J3	test A	500	8	4	6	896	homme_immobile	gauche	court	3	droite	mauvais	non	directe	test A+
501	J3	test A	501	9	4	6	896	pointage_statique	droite	court	3	droite	bon	non	directe	test A+
502	J3	test A	502	10	4	6	896	homme_immobile	droite	court	51	droite	bon	oui	indirecte	test A+
505	J3	test A	505	3	4	6	895	homme_immobile	gauche	court	3	droite	mauvais	non	directe	test A+
506	J3	test A	506	4	4	6	895	pointage_statique	droite	court	2	droite	bon	non	directe	test A+
507	J3	test A	507	5	4	6	895	pointage_statique	gauche	court	14	droite	mauvais	oui	indirecte	test A+
508	J3	test A	508	6	4	6	895	son_seul	gauche	NC	3	droite	mauvais	non	directe	test A+
509	J3	test A	509	7	4	6	895	homme_immobile	droite	court	3	droite	bon	non	directe	test A+
510	J3	test A	510	8	4	6	895	son_seul	droite	NC	2	droite	bon	non	directe	test A+
511	J3	test A	511	9	4	6	895	son_pointage_statique	gauche	court	5	droite	mauvais	non	indirecte	test A+
512	J3	test A	512	10	4	6	895	son_pointage_statique	droite	court	3	droite	bon	non	directe	test A+
515	J3	test A	515	3	3	2	825	son_pointage_statique	droite	court	2	gauche	mauvais	non	directe	test A+
516	J3	test A	516	4	3	2	825	son_seul	gauche	NC	2	gauche	bon	non	directe	test A+
517	J3	test A	517	5	3	2	825	son_pointage_statique	gauche	court	2	gauche	bon	non	directe	test A+
518	J3	test A	518	6	3	2	825	pointage_statique	droite	absence	2	gauche	mauvais	non	directe	test A+
519	J3	test A	519	7	3	2	825	homme_immobile	gauche	absence	2	gauche	bon	non	directe	test A+
520	J3	test A	520	8	3	2	825	homme_immobile	droite	absence	2	gauche	mauvais	non	directe	test A+
521	J3	test A	521	9	3	2	825	son_seul	droite	NC	2	gauche	mauvais	non	directe	test A+
522	J3	test A	522	10	3	2	825	pointage_statique	gauche	court	2	gauche	bon	non	directe	test A+
525	J3	test A	525	3	3	2	847	son_pointage_statique	gauche	court	3	gauche	bon	non	directe	test A+
526	J3	test A	526	4	3	2	847	homme_immobile	droite	court	5	droite	bon	non	indirecte	test A+
527	J3	test A	527	5	3	2	847	son_pointage_statique	droite	court	4	droite	bon	non	indirecte	test A+
528	J3	test A	528	6	3	2	847	son_seul	gauche	NC	3	droite	mauvais	non	directe	test A+
529	J3	test A	529	7	3	2	847	pointage_statique	droite	court	4	droite	bon	non	directe	test A+
530	J3	test A	530	8	3	2	847	pointage_statique	gauche	court	4	gauche	bon	non	directe	test A+
531	J3	test A	531	9	3	2	847	son_seul	droite	NC	3	gauche	mauvais	non	indirecte	test A+
532	J3	test A	532	10	3	2	847	homme_immobile	gauche	court	10	gauche	bon	non	indirecte	test A+
535	J3	test A	535	3	3	2	846	pointage_statique	droite	court	4	gauche	mauvais	non	indirecte	test A+
536	J3	test A	536	4	3	2	846	son_seul	gauche	NC	4	gauche	bon	non	directe	test A+
537	J3	test A	537	5	3	2	846	son_pointage_statique	droite	court	4	gauche	mauvais	non	indirecte	test A+
538	J3	test A	538	6	3	2	846	homme_immobile	gauche	court	5	gauche	bon	non	indirecte	test A+
539	J3	test A	539	7	3	2	846	son_seul	droite	NC	9	gauche	mauvais	non	directe	test A+
540	J3	test A	540	8	3	2	846	son_pointage_statique	gauche	court	4	gauche	bon	non	directe	test A+
541	J3	test A	541	9	3	2	846	homme_immobile	droite	court	19	droite	bon	non	indirecte	test A+
542	J3	test A	542	10	3	2	846	pointage_statique	gauche	court	3	gauche	bon	non	directe	test A+
545	J3	test A	545	3	3	2	822	homme_immobile	gauche	court	2	gauche	bon	non	indirecte	test A+
546	J3	test A	546	4	3	2	822	pointage_statique	droite	court	2	gauche	mauvais	non	directe	test A+
547	J3	test A	547	5	3	2	822	son_seul	gauche	NC	2	gauche	bon	non	directe	test A+
548	J3	test A	548	6	3	2	822	son_pointage_statique	droite	court	2	gauche	mauvais	non	directe	test A+
549	J3	test A	549	7	3	2	822	pointage_statique	gauche	court	3	gauche	bon	non	directe	test A+
550	J3	test A	550	8	3	2	822	homme_immobile	droite	court	2	gauche	mauvais	non	directe	test A+
551	J3	test A	551	9	3	2	822	son_seul	droite	NC	4	gauche	mauvais	non	indirecte	test A+
552	J3	test A	552	10	3	2	822	son_pointage_statique	gauche	court	2	gauche	bon	non	directe	test A+
555	J3	test A	555	3	4	10	885	son_pointage_statique	droite	court	2	droite	bon	non	directe	test A+
556	J3	test A	556	4	4	10	885	homme_immobile	droite	court	3	droite	bon	non	indirecte	test A+
557	J3	test A	557	5	4	10	885	pointage_statique	gauche	court	4	gauche	bon	non	directe	test A+
558	J3	test A	558	6	4	10	885	son_seul	gauche	NC	4	droite	mauvais	non	indirecte	test A+
559	J3	test A	559	7	4	10	885	pointage_statique	droite	court	4	droite	bon	non	indirecte	test A+
560	J3	test A	560	8	4	10	885	son_pointage_statique	gauche	court	3	gauche	bon	non	directe	test A+
561	J3	test A	561	9	4	10	885	son_seul	droite	NC	3	gauche	mauvais	non	directe	test A+
562	J3	test A	562	10	4	10	885	homme_immobile	gauche	court	3	gauche	bon	non	directe	test A+
565	J3	test A	565	3	4	10	942	son_seul	droite	NC	3	gauche	mauvais	non	indirecte	test A+
566	J3	test A	566	4	4	10	942	son_pointage_statique	gauche	court	3	gauche	bon	non	directe	test A+
567	J3	test A	567	5	4	10	942	homme_immobile	droite	court	4	gauche	mauvais	non	directe	test A+
568	J3	test A	568	6	4	10	942	pointage_statique	gauche	court	4	gauche	bon	non	directe	test A+
569	J3	test A	569	7	4	10	942	son_seul	gauche	NC	4	gauche	bon	non	directe	test A+
570	J3	test A	570	8	4	10	942	son_pointage_statique	droite	court	4	gauche	mauvais	non	directe	test A+
571	J3	test A	571	9	4	10	942	homme_immobile	gauche	court	2	gauche	bon	non	directe	test A+
572	J3	test A	572	10	4	10	942	pointage_statique	droite	court	3	gauche	mauvais	non	directe	test A+
575	J3	test A	575	3	4	10	943	son_pointage_statique	droite	court	2	droite	bon	non	directe	test A+
576	J3	test A	576	4	4	10	943	homme_immobile	gauche	court	4	droite	mauvais	non	directe	test A+
577	J3	test A	577	5	4	10	943	son_seul	droite	NC	3	droite	bon	non	indirecte	test A+
578	J3	test A	578	6	4	10	943	pointage_statique	gauche	court	5	droite	mauvais	non	directe	test A+
579	J3	test A	579	7	4	10	943	homme_immobile	droite	court	7	droite	bon	non	indirecte	test A+
580	J3	test A	580	8	4	10	943	pointage_statique	droite	court	3	droite	bon	non	indirecte	test A+
581	J3	test A	581	9	4	10	943	son_seul	gauche	NC	3	droite	mauvais	non	indirecte	test A+
582	J3	test A	582	10	4	10	943	son_pointage_statique	gauche	court	9	droite	mauvais	non	directe	test A+
585	J3	test A	585	3	4	12	823	son_pointage_statique	droite	absence	2	droite	bon	non	directe	test A+
586	J3	test A	586	4	4	12	823	son_seul	gauche	NC	2	droite	mauvais	non	directe	test A+
587	J3	test A	587	5	4	12	823	pointage_statique	droite	absence	2	droite	bon	non	directe	test A+
588	J3	test A	588	6	4	12	823	son_seul	droite	NC	2	droite	bon	non	directe	test A+
589	J3	test A	589	7	4	12	823	homme_immobile	gauche	absence	2	droite	mauvais	non	directe	test A+
590	J3	test A	590	8	4	12	823	son_pointage_statique	gauche	absence	2	droite	mauvais	non	directe	test A+
591	J3	test A	591	9	4	12	823	homme_immobile	droite	absence	3	gauche	mauvais	non	directe	test A+
592	J3	test A	592	10	4	12	823	pointage_statique	gauche	absence	2	droite	mauvais	non	directe	test A+
595	J4	test A	595	3	5	10	943	son_pointage_statique	droite	court	2	droite	bon	non	directe	test A+
596	J4	test A	596	4	5	10	943	pointage_statique	droite	court	2	droite	bon	non	indirecte	test A+
597	J4	test A	597	5	5	10	943	son_pointage_statique	gauche	court	5	droite	mauvais	non	indirecte	test A+
598	J4	test A	598	6	5	10	943	homme_immobile	gauche	court	2	droite	mauvais	non	indirecte	test A+
599	J4	test A	599	7	5	10	943	son_seul	droite	NC	3	droite	bon	non	indirecte	test A+
600	J4	test A	600	8	5	10	943	homme_immobile	droite	court	2	droite	bon	non	indirecte	test A+
601	J4	test A	601	9	5	10	943	pointage_statique	gauche	court	3	droite	mauvais	non	indirecte	test A+
602	J4	test A	602	10	5	10	943	son_seul	gauche	NC	2	droite	mauvais	non	directe	test A+
605	J4	test A	605	3	5	10	885	homme_immobile	gauche	court	2	gauche	bon	non		test A+
606	J4	test A	606	4	5	10	885	pointage_statique	droite	court	4	droite	bon	oui		test A+
607	J4	test A	607	5	5	10	885	son_seul	gauche	NC	2	gauche	bon	non		test A+
608	J4	test A	608	6	5	10	885	son_seul	droite	NC	2	droite	bon	non		test A+
609	J4	test A	609	7	5	10	885	son_pointage_statique	gauche	court	2	droite	mauvais	non		test A+
610	J4	test A	610	8	5	10	885	pointage_statique	gauche	court	2	gauche	bon	non		test A+
611	J4	test A	611	9	5	10	885	homme_immobile	droite	court	2	gauche	mauvais	non		test A+
612	J4	test A	612	10	5	10	885	son_pointage_statique	droite	court	1	gauche	mauvais	non		test A+
615	J4	test A	615	3	5	10	942	homme_immobile	gauche	court	3	gauche	bon	non	directe	test A+
616	J4	test A	616	4	5	10	942	son_seul	droite	NC	3	gauche	mauvais	non	directe	test A+
617	J4	test A	617	5	5	10	942	homme_immobile	droite	court	3	gauche	mauvais	non	directe	test A+
618	J4	test A	618	6	5	10	942	pointage_statique	gauche	court	3	gauche	bon	non	directe	test A+
619	J4	test A	619	7	5	10	942	son_seul	gauche	NC	6	gauche	bon	non	indirecte	test A+
620	J4	test A	620	8	5	10	942	pointage_statique	droite	court	4	gauche	mauvais	non	directe	test A+
621	J4	test A	621	9	5	10	942	son_pointage_statique	gauche	court	3	gauche	bon	non	directe	test A+
622	J4	test A	622	10	5	10	942	son_pointage_statique	droite	court	3	gauche	mauvais	non	directe	test A+
625	J4	test A	625	3	5	6	928	homme_immobile	droite	court	2	droite	bon	non	indirecte	test A+
626	J4	test A	626	4	5	6	928	pointage_statique	gauche	court	2	droite	mauvais	non	directe	test A+
627	J4	test A	627	5	5	6	928	son_seul	droite	NC	2	droite	bon	non	directe	test A+
628	J4	test A	628	6	5	6	928	son_seul	gauche	NC	2	droite	mauvais	non	indirecte	test A+
629	J4	test A	629	7	5	6	928	homme_immobile	gauche	court	6	droite	mauvais	non	indirecte	test A+
630	J4	test A	630	8	5	6	928	pointage_statique	droite	court	2	droite	bon	non	directe	test A+
631	J4	test A	631	9	5	6	928	son_pointage_statique	droite	court	2	droite	bon	non	directe	test A+
632	J4	test A	632	10	5	6	928	son_pointage_statique	gauche	absence	1	gauche	bon	non	directe	test A+
635	J4	test A	635	3	5	6	895	pointage_statique	droite	court	2	droite	bon	non	directe	test A+
636	J4	test A	636	4	5	6	895	pointage_statique	gauche	court	5	droite	mauvais	oui	indirecte	test A+
637	J4	test A	637	5	5	6	895	son_seul	droite	NC	6	droite	bon	non	directe	test A+
638	J4	test A	638	6	5	6	895	son_seul	gauche	NC	2	droite	mauvais	non	directe	test A+
639	J4	test A	639	7	5	6	895	son_pointage_statique	gauche	court	2	droite	mauvais	non	directe	test A+
640	J4	test A	640	8	5	6	895	homme_immobile	droite	absence	2	droite	bon	non	directe	test A+
641	J4	test A	641	9	5	6	895	son_pointage_statique	droite	court	2	droite	bon	non	directe	test A+
642	J4	test A	642	10	5	6	895	homme_immobile	gauche	court	2	droite	mauvais	non	directe	test A+
645	J4	test A	645	3	5	6	929	pointage_statique	gauche	absence	2	droite	mauvais	non	directe	test A+
646	J4	test A	646	4	5	6	929	son_pointage_statique	gauche	absence	2	droite	mauvais	non	directe	test A+
647	J4	test A	647	5	5	6	929	son_seul	droite	NC	3	gauche	mauvais	non	directe	test A+
648	J4	test A	648	6	5	6	929	homme_immobile	droite	court	4	droite	bon	non	directe	test A+
649	J4	test A	649	7	5	6	929	pointage_statique	droite	court	2	droite	bon	non	indirecte	test A+
650	J4	test A	650	8	5	6	929	son_pointage_statique	droite	court	2	droite	bon	non	directe	test A+
651	J4	test A	651	9	5	6	929	homme_immobile	gauche	court	3	droite	mauvais	non	indirecte	test A+
652	J4	test A	652	10	5	6	929	son_seul	gauche	NC	5	droite	mauvais	non	indirecte	test A+
655	J4	test A	655	3	5	6	896	son_pointage_statique	gauche	court	3	droite	mauvais	non	directe	test A+
656	J4	test A	656	4	5	6	896	pointage_statique	droite	court	2	droite	bon	non	directe	test A+
657	J4	test A	657	5	5	6	896	son_pointage_statique	droite	court	2	droite	bon	non	indirecte	test A+
658	J4	test A	658	6	5	6	896	son_seul	gauche	NC	2	droite	mauvais	non	directe	test A+
659	J4	test A	659	7	5	6	896	homme_immobile	droite	court	2	droite	bon	non	directe	test A+
660	J4	test A	660	8	5	6	896	pointage_statique	gauche	court	21	droite	mauvais	non	indirecte	test A+
661	J4	test A	661	9	5	6	896	homme_immobile	gauche	court	3	droite	mauvais	non	directe	test A+
662	J4	test A	662	10	5	6	896	son_seul	droite	NC	5	droite	bon	non	directe	test A+
665	J4	test A	665	3	4	8	899	pointage_statique	droite	court	2	gauche	mauvais	non	directe	test A+
666	J4	test A	666	4	4	8	899	homme_immobile	gauche	court	2	gauche	bon	non	directe	test A+
667	J4	test A	667	5	4	8	899	son_pointage_statique	droite	court	2	gauche	mauvais	non	directe	test A+
668	J4	test A	668	6	4	8	899	son_pointage_statique	gauche	court	2	gauche	bon	non	directe	test A+
669	J4	test A	669	7	4	8	899	son_seul	droite	NC	3	gauche	mauvais	non	indirecte	test A+
670	J4	test A	670	8	4	8	899	homme_immobile	droite	court	2	gauche	mauvais	non	directe	test A+
671	J4	test A	671	9	4	8	899	pointage_statique	gauche	court	2	gauche	bon	non	directe	test A+
672	J4	test A	672	10	4	8	899	son_seul	gauche	NC	2	gauche	bon	non	directe	test A+
675	J4	test A	675	3	4	8	959	pointage_statique	gauche	court	3	gauche	bon	non	directe	test A+
676	J4	test A	676	4	4	8	959	son_seul	gauche	NC	3	gauche	bon	non	directe	test A+
677	J4	test A	677	5	4	8	959	son_pointage_statique	droite	court	3	gauche	mauvais	non	directe	test A+
678	J4	test A	678	6	4	8	959	homme_immobile	gauche	court	5	gauche	bon	non	directe	test A+
679	J4	test A	679	7	4	8	959	son_seul	droite	NC	3	gauche	mauvais	non	directe	test A+
680	J4	test A	680	8	4	8	959	son_pointage_statique	gauche	court	3	gauche	bon	non	directe	test A+
681	J4	test A	681	9	4	8	959	homme_immobile	droite	court	3	gauche	mauvais	non	directe	test A+
682	J4	test A	682	10	4	8	959	pointage_statique	droite	court	3	gauche	mauvais	non	directe	test A+
685	J4	test A	685	3	5	4	848	son_seul	gauche	NC	3	droite	mauvais	non	indirecte	test A+
686	J4	test A	686	4	5	4	848	homme_immobile	droite	court	3	gauche	mauvais	non	indirecte	test A+
687	J4	test A	687	5	5	4	848	pointage_statique	droite	court	3	droite	bon	non	indirecte	test A+
688	J4	test A	688	6	5	4	848	pointage_statique	gauche	court	3	gauche	bon	non	indirecte	test A+
689	J4	test A	689	7	5	4	848	son_seul	droite	NC	3	droite	bon	non	indirecte	test A+
690	J4	test A	690	8	5	4	848	homme_immobile	gauche	court	3	gauche	bon	non	indirecte	test A+
691	J4	test A	691	9	5	4	848	son_pointage_statique	droite	court	3	gauche	mauvais	non	indirecte	test A+
692	J4	test A	692	10	5	4	848	son_pointage_statique	gauche	court	3	gauche	bon	non	indirecte	test A+
695	J4	test A	695	3	4	2	846	son_pointage_statique	droite	court	3	gauche	mauvais	non	directe	test A+
696	J4	test A	696	4	4	2	846	homme_immobile	gauche	court	4	gauche	bon	non	directe	test A+
697	J4	test A	697	5	4	2	846	pointage_statique	droite	court	4	gauche	mauvais	non	indirecte	test A+
698	J4	test A	698	6	4	2	846	pointage_statique	gauche	court	4	gauche	bon	non	directe	test A+
699	J4	test A	699	7	4	2	846	son_seul	droite	NC	3	gauche	mauvais	non	directe	test A+
700	J4	test A	700	8	4	2	846	homme_immobile	droite	court	3	gauche	mauvais	non	directe	test A+
701	J4	test A	701	9	4	2	846	son_pointage_statique	gauche	court	3	gauche	bon	non	indirecte	test A+
702	J4	test A	702	10	4	2	846	son_seul	gauche	NC	3	gauche	bon	non	indirecte	test A+
705	J4	test A	705	3	4	2	822	son_seul	gauche	NC	2	gauche	bon	non	directe	test A+
706	J4	test A	706	4	4	2	822	son_pointage_statique	droite	court	2	gauche	mauvais	non	directe	test A+
707	J4	test A	707	5	4	2	822	homme_immobile	droite	court	2	gauche	mauvais	non	directe	test A+
708	J4	test A	708	6	4	2	822	pointage_statique	gauche	court	2	gauche	bon	non	directe	test A+
709	J4	test A	709	7	4	2	822	son_seul	droite	NC	2	gauche	mauvais	non	directe	test A+
710	J4	test A	710	8	4	2	822	son_pointage_statique	gauche	absence	2	gauche	bon	non	directe	test A+
711	J4	test A	711	9	4	2	822	pointage_statique	droite	court	2	gauche	mauvais	non	indirecte	test A+
712	J4	test A	712	10	4	2	822	homme_immobile	gauche	court	3	gauche	bon	non	indirecte	test A+
715	J4	test A	715	3	4	2	847	homme_immobile	droite	court	5	gauche	mauvais	non	directe	test A+
716	J4	test A	716	4	4	2	847	son_pointage_statique	gauche	court	4	gauche	bon	non	directe	test A+
717	J4	test A	717	5	4	2	847	pointage_statique	gauche	court	4	gauche	bon	non	directe	test A+
718	J4	test A	718	6	4	2	847	son_pointage_statique	droite	court	4	gauche	mauvais	non	indirecte	test A+
719	J4	test A	719	7	4	2	847	pointage_statique	droite	court	3	gauche	mauvais	non	indirecte	test A+
720	J4	test A	720	8	4	2	847	son_seul	gauche	NC	4	gauche	bon	non	directe	test A+
721	J4	test A	721	9	4	2	847	homme_immobile	gauche	court	4	gauche	bon	non	directe	test A+
722	J4	test A	722	10	4	2	847	son_seul	droite	NC	55	droite	bon	non	indirecte	test A+
725	J4	test A	725	3	4	2	825	pointage_statique	gauche	court	2	gauche	bon	non	indirecte	test A+
726	J4	test A	726	4	4	2	825	son_pointage_statique	droite	absence	2	gauche	mauvais	non	directe	test A+
727	J4	test A	727	5	4	2	825	son_seul	gauche	NC	2	gauche	bon	non	directe	test A+
728	J4	test A	728	6	4	2	825	homme_immobile	gauche	court	2	gauche	bon	non	directe	test A+
729	J4	test A	729	7	4	2	825	son_seul	droite	NC	2	gauche	mauvais	non	directe	test A+
730	J4	test A	730	8	4	2	825	son_pointage_statique	gauche	court	2	gauche	bon	non	directe	test A+
731	J4	test A	731	9	4	2	825	homme_immobile	droite	absence	2	gauche	mauvais	non	directe	test A+
732	J4	test A	732	10	4	2	825	pointage_statique	droite	absence	3	gauche	mauvais	non	directe	test A+
735	J4	test A	735	3	5	12	823	homme_immobile	gauche	court	2	droite	mauvais	non	directe	test A+
736	J4	test A	736	4	5	12	823	son_seul	droite	NC	3	droite	bon	non	directe	test A+
737	J4	test A	737	5	5	12	823	homme_immobile	droite	absence	2	droite	bon	non	directe	test A+
738	J4	test A	738	6	5	12	823	son_seul	gauche	NC	2	droite	mauvais	non	directe	test A+
739	J4	test A	739	7	5	12	823	pointage_statique	gauche	absence	2	droite	mauvais	non	directe	test A+
740	J4	test A	740	8	5	12	823	pointage_statique	droite	absence	2	droite	bon	non	directe	test A+
741	J4	test A	741	9	5	12	823	son_pointage_statique	gauche	absence	2	droite	mauvais	non	directe	test A+
742	J4	test A	742	10	5	12	823	son_pointage_statique	droite	court	2	droite	bon	non	directe	test A+
745	J4	test A	745	3	5	8	959	homme_immobile	droite	long	2	gauche	mauvais	non		test A+
746	J4	test A	746	4	5	8	959	pointage_statique	droite	long	3	gauche	mauvais	non		test A+
747	J4	test A	747	5	5	8	959	son_pointage_statique	gauche	long	3	gauche	mauvais	non		test A+
748	J4	test A	748	6	5	8	959	son_seul	droite	NC	2	gauche	mauvais	non		test A+
749	J4	test A	749	7	5	8	959	homme_immobile	gauche	long	6	gauche	mauvais	non		test A+
750	J4	test A	750	8	5	8	959	son_pointage_statique	droite	long	3	gauche	mauvais	non		test A+
751	J4	test A	751	9	5	8	959	son_seul	gauche	NC	3	gauche	mauvais	non		test A+
752	J4	test A	752	10	5	8	959	pointage_statique	gauche	long	3	gauche	mauvais	non		test A+
755	J4	test A	755	3	5	8	899	son_seul	droite	NC	2	gauche	mauvais	non	directe	test A+
756	J4	test A	756	4	5	8	899	son_pointage_statique	gauche	long	2	gauche	mauvais	non	directe	test A+
757	J4	test A	757	5	5	8	899	homme_immobile	droite	long	3	gauche	mauvais	non	indirecte	test A+
758	J4	test A	758	6	5	8	899	pointage_statique	gauche	long	3	gauche	mauvais	non	indirecte	test A+
759	J4	test A	759	7	5	8	899	son_seul	gauche	NC	2	gauche	mauvais	non	directe	test A+
760	J4	test A	760	8	5	8	899	son_pointage_statique	droite	long	2	gauche	mauvais	non	directe	test A+
761	J4	test A	761	9	5	8	899	homme_immobile	gauche	long	3	gauche	mauvais	non	directe	test A+
762	J4	test A	762	10	5	8	899	pointage_statique	droite	long	3	gauche	mauvais	non	indirecte	test A+
765	J4	test A	765	3	5	2	822	son_pointage_statique	gauche	court	2	gauche	mauvais	non	indirecte	test A+
766	J4	test A	766	4	5	2	822	homme_immobile	droite	court	2	gauche	mauvais	non	directe	test A+
767	J4	test A	767	5	5	2	822	pointage_statique	droite	long	2	gauche	mauvais	non	directe	test A+
768	J4	test A	768	6	5	2	822	son_seul	gauche	NC	4	gauche	mauvais	non	directe	test A+
769	J4	test A	769	7	5	2	822	son_pointage_statique	droite	absence	2	gauche	mauvais	non	directe	test A+
770	J4	test A	770	8	5	2	822	homme_immobile	gauche	long	2	gauche	mauvais	non	indirecte	test A+
771	J4	test A	771	9	5	2	822	pointage_statique	gauche	long	2	gauche	mauvais	non	directe	test A+
772	J4	test A	772	10	5	2	822	son_seul	droite	NC	2	gauche	mauvais	non	directe	test A+
775	J4	test A	775	3	5	2	825	homme_immobile	droite	court	2	gauche	mauvais	non	directe	test A+
776	J4	test A	776	4	5	2	825	pointage_statique	gauche	court	2	gauche	mauvais	non	directe	test A+
777	J4	test A	777	5	5	2	825	son_seul	gauche	NC	2	gauche	mauvais	non	directe	test A+
778	J4	test A	778	6	5	2	825	son_pointage_statique	droite	absence	1	gauche	mauvais	non	directe	test A+
779	J4	test A	779	7	5	2	825	homme_immobile	gauche	court	2	gauche	mauvais	non	directe	test A+
780	J4	test A	780	8	5	2	825	pointage_statique	droite	court	2	gauche	mauvais	non	directe	test A+
781	J4	test A	781	9	5	2	825	son_pointage_statique	gauche	absence	2	gauche	mauvais	non	directe	test A+
782	J4	test A	782	10	5	2	825	son_seul	droite	NC	2	gauche	mauvais	non	directe	test A+
785	J4	test A	785	3	5	2	846	son_seul	droite	NC	3	gauche	mauvais	non	directe	test A+
786	J4	test A	786	4	5	2	846	pointage_statique	gauche	long	4	gauche	mauvais	non	indirecte	test A+
787	J4	test A	787	5	5	2	846	homme_immobile	droite	court	3	gauche	mauvais	non	indirecte	test A+
788	J4	test A	788	6	5	2	846	son_pointage_statique	gauche	long	28	gauche	mauvais	non	indirecte	test A+
789	J4	test A	789	7	5	2	846	son_pointage_statique	droite	long	3	gauche	mauvais	non	directe	test A+
790	J4	test A	790	8	5	2	846	homme_immobile	gauche	long	7	gauche	mauvais	non	indirecte	test A+
791	J4	test A	791	9	5	2	846	pointage_statique	droite	long	4	gauche	mauvais	non	indirecte	test A+
792	J4	test A	792	10	5	2	846	son_seul	gauche	NC	5	gauche	mauvais	non	indirecte	test A+
795	J4	test A	795	3	5	2	847	pointage_statique	gauche	long	3	gauche	mauvais	non	indirecte	test A+
796	J4	test A	796	4	5	2	847	son_seul	droite	NC	5	gauche	mauvais	non	indirecte	test A+
797	J4	test A	797	5	5	2	847	son_pointage_statique	droite	long	5	gauche	mauvais	non	indirecte	test A+
798	J4	test A	798	6	5	2	847	homme_immobile	gauche	long	6	gauche	mauvais	non	indirecte	test A+
799	J4	test A	799	7	5	2	847	son_seul	gauche	NC	5	gauche	mauvais	non	indirecte	test A+
800	J4	test A	800	8	5	2	847	homme_immobile	droite	long	4	gauche	mauvais	non	indirecte	test A+
801	J4	test A	801	9	5	2	847	pointage_statique	droite	long	3	gauche	mauvais	non	directe	test A+
802	J4	test A	802	10	5	2	847	son_pointage_statique	gauche	long	3	gauche	mauvais	non	directe	test A+
805	J5	test A	805	3	6	12	823	son_pointage_statique	droite	absence	2	droite	bon	non	directe	test A+
806	J5	test A	806	4	6	12	823	homme_immobile	gauche	court	2	droite	mauvais	non	directe	test A+
807	J5	test A	807	5	6	12	823	pointage_statique	droite	court	1	droite	bon	non	directe	test A+
808	J5	test A	808	6	6	12	823	pointage_statique	gauche	court	2	droite	mauvais	non	directe	test A+
809	J5	test A	809	7	6	12	823	son_pointage_statique	gauche	court	2	droite	mauvais	non	directe	test A+
810	J5	test A	810	8	6	12	823	homme_immobile	droite	long	3	droite	bon	non	directe	test A+
811	J5	test A	811	9	6	12	823	son_seul	droite	NC	2	droite	bon	non	directe	test A+
812	J5	test A	812	10	6	12	823	son_seul	gauche	NC	2	droite	mauvais	non	directe	test A+
815	J5	test A	815	3	6	2	847	son_seul	gauche	NC	4	gauche	bon	non	directe	test A+
816	J5	test A	816	4	6	2	847	son_pointage_statique	droite	long	4	gauche	mauvais	non	directe	test A+
817	J5	test A	817	5	6	2	847	homme_immobile	droite	long	4	gauche	mauvais	non	indirecte	test A+
818	J5	test A	818	6	6	2	847	pointage_statique	gauche	long	4	gauche	bon	non	directe	test A+
819	J5	test A	819	7	6	2	847	son_pointage_statique	gauche	long	3	gauche	bon	non	directe	test A+
820	J5	test A	820	8	6	2	847	pointage_statique	droite	long	3	gauche	mauvais	non	directe	test A+
821	J5	test A	821	9	6	2	847	son_seul	droite	NC	3	gauche	mauvais	non	directe	test A+
822	J5	test A	822	10	6	2	847	homme_immobile	gauche	long	11	gauche	bon	non	directe	test A+
825	J5	test A	825	3	6	2	846	homme_immobile	gauche	long	6	gauche	bon	non	indirecte	test A+
826	J5	test A	826	4	6	2	846	son_pointage_statique	droite	long	4	gauche	mauvais	non	indirecte	test A+
827	J5	test A	827	5	6	2	846	son_seul	gauche	NC	3	gauche	bon	non	indirecte	test A+
828	J5	test A	828	6	6	2	846	pointage_statique	droite	long	3	gauche	mauvais	non	indirecte	test A+
829	J5	test A	829	7	6	2	846	son_pointage_statique	gauche	long	4	gauche	bon	non	indirecte	test A+
830	J5	test A	830	8	6	2	846	pointage_statique	gauche	long	3	gauche	bon	non	directe	test A+
831	J5	test A	831	9	6	2	846	son_seul	droite	NC	3	droite	bon	non	directe	test A+
832	J5	test A	832	10	6	2	846	homme_immobile	droite	long	4	gauche	mauvais	non	indirecte	test A+
835	J5	test A	835	3	6	2	822	homme_immobile	gauche	long	2	gauche	bon	non	directe	test A+
836	J5	test A	836	4	6	2	822	pointage_statique	droite	court	2	gauche	mauvais	non	directe	test A+
837	J5	test A	837	5	6	2	822	son_seul	gauche	NC	3	gauche	bon	non	directe	test A+
838	J5	test A	838	6	6	2	822	son_seul	droite	NC	2	gauche	mauvais	non	directe	test A+
839	J5	test A	839	7	6	2	822	homme_immobile	droite	long	2	gauche	mauvais	non	indirecte	test A+
840	J5	test A	840	8	6	2	822	pointage_statique	gauche	court	3	gauche	bon	non	directe	test A+
841	J5	test A	841	9	6	2	822	son_pointage_statique	gauche	long	2	gauche	bon	non	indirecte	test A+
842	J5	test A	842	10	6	2	822	son_pointage_statique	droite	long	2	gauche	mauvais	non	indirecte	test A+
845	J5	test A	845	3	6	2	825	son_pointage_statique	gauche	court	2	gauche	bon	non	directe	test A+
846	J5	test A	846	4	6	2	825	pointage_statique	droite	absence	1	gauche	mauvais	non	directe	test A+
847	J5	test A	847	5	6	2	825	pointage_statique	gauche	absence	2	gauche	bon	non	directe	test A+
848	J5	test A	848	6	6	2	825	son_seul	droite	NC	2	gauche	mauvais	non	directe	test A+
849	J5	test A	849	7	6	2	825	homme_immobile	gauche	absence	2	gauche	bon	non	directe	test A+
850	J5	test A	850	8	6	2	825	son_seul	gauche	NC	2	gauche	bon	non	directe	test A+
851	J5	test A	851	9	6	2	825	son_pointage_statique	droite	absence	2	gauche	mauvais	non	directe	test A+
852	J5	test A	852	10	6	2	825	homme_immobile	droite	absence	2	gauche	mauvais	non	directe	test A+
855	J5	test A	855	3	6	10	943	pointage_statique	gauche	long	4	droite	mauvais	non	indirecte	test A+
856	J5	test A	856	4	6	10	943	son_seul	droite	NC	3	droite	bon	non	directe	test A+
857	J5	test A	857	5	6	10	943	son_pointage_statique	droite	long	3	droite	bon	non	directe	test A+
858	J5	test A	858	6	6	10	943	son_pointage_statique	gauche	long	3	droite	mauvais	non	indirecte	test A+
859	J5	test A	859	7	6	10	943	son_seul	gauche	NC	2	droite	mauvais	non	indirecte	test A+
860	J5	test A	860	8	6	10	943	homme_immobile	droite	long	3	droite	bon	non	directe	test A+
861	J5	test A	861	9	6	10	943	homme_immobile	gauche	long	3	droite	mauvais	non	directe	test A+
862	J5	test A	862	10	6	10	943	pointage_statique	droite	long	3	droite	bon	non	directe	test A+
865	J5	test A	865	3	6	10	885	son_pointage_statique	gauche	absence	2	droite	mauvais	non	directe	test A+
866	J5	test A	866	4	6	10	885	homme_immobile	droite	long	4	droite	bon	non	indirecte	test A+
867	J5	test A	867	5	6	10	885	homme_immobile	gauche	long	3	gauche	bon	non	indirecte	test A+
868	J5	test A	868	6	6	10	885	pointage_statique	droite	long	3	droite	bon	non	indirecte	test A+
869	J5	test A	869	7	6	10	885	son_seul	gauche	NC	2	gauche	bon	non	directe	test A+
870	J5	test A	870	8	6	10	885	son_pointage_statique	droite	long	3	gauche	mauvais	non	indirecte	test A+
871	J5	test A	871	9	6	10	885	pointage_statique	gauche	long	3	gauche	bon	non	directe	test A+
872	J5	test A	872	10	6	10	885	son_seul	droite	NC	3	gauche	mauvais	non	directe	test A+
875	J5	test A	875	3	6	10	942	pointage_statique	droite	long	3	gauche	mauvais	non	indirecte	test A+
876	J5	test A	876	4	6	10	942	homme_immobile	gauche	long	7	gauche	bon	non	indirecte	test A+
877	J5	test A	877	5	6	10	942	pointage_statique	gauche	long	3	gauche	bon	non	directe	test A+
878	J5	test A	878	6	6	10	942	son_pointage_statique	droite	long	3	droite	bon	non	indirecte	test A+
879	J5	test A	879	7	6	10	942	homme_immobile	droite	long	4	droite	bon	non	indirecte	test A+
880	J5	test A	880	8	6	10	942	son_pointage_statique	gauche	long	2	gauche	bon	non	directe	test A+
881	J5	test A	881	9	6	10	942	son_seul	droite	NC	2	gauche	mauvais	non	indirecte	test A+
882	J5	test A	882	10	6	10	942	son_seul	gauche	NC	2	gauche	bon	non	directe	test A+
885	J5	test A	885	3	6	6	929	son_pointage_statique	gauche	long	2	droite	mauvais	non	directe	test A+
886	J5	test A	886	4	6	6	929	homme_immobile	droite	long	5	gauche	mauvais	non	directe	test A+
887	J5	test A	887	5	6	6	929	pointage_statique	gauche	long	3	gauche	bon	non	indirecte	test A+
888	J5	test A	888	6	6	6	929	son_seul	droite	NC	3	gauche	mauvais	non	directe	test A+
889	J5	test A	889	7	6	6	929	homme_immobile	gauche	long	11	gauche	bon	non	indirecte	test A+
890	J5	test A	890	8	6	6	929	pointage_statique	droite	long	7	gauche	mauvais	non	directe	test A+
891	J5	test A	891	9	6	6	929	son_seul	gauche	NC	5	gauche	bon	non	indirecte	test A+
892	J5	test A	892	10	6	6	929	son_pointage_statique	droite	long	4	gauche	mauvais	non	indirecte	test A+
895	J5	test A	895	3	6	6	928	pointage_statique	droite	long	2	droite	bon	non	indirecte	test A+
896	J5	test A	896	4	6	6	928	son_seul	gauche	NC	2	droite	mauvais	non	indirecte	test A+
897	J5	test A	897	5	6	6	928	son_pointage_statique	droite	long	2	droite	bon	non	indirecte	test A+
898	J5	test A	898	6	6	6	928	homme_immobile	gauche	long	2	gauche	bon	non	indirecte	test A+
899	J5	test A	899	7	6	6	928	homme_immobile	droite	long	2	droite	bon	non	directe	test A+
900	J5	test A	900	8	6	6	928	pointage_statique	gauche	long	2	gauche	bon	non	indirecte	test A+
901	J5	test A	901	9	6	6	928	son_seul	droite	NC	2	gauche	mauvais	non	directe	test A+
902	J5	test A	902	10	6	6	928	son_pointage_statique	gauche	long	2	gauche	bon	non	indirecte	test A+
905	J5	test A	905	3	6	6	896	pointage_statique	droite	long	3	droite	bon	non	indirecte	test A+
906	J5	test A	906	4	6	6	896	homme_immobile	gauche	long	3	droite	mauvais	non	directe	test A+
907	J5	test A	907	5	6	6	896	son_seul	gauche	NC	3	droite	mauvais	non	indirecte	test A+
908	J5	test A	908	6	6	6	896	son_pointage_statique	droite	long	2	droite	bon	non	indirecte	test A+
909	J5	test A	909	7	6	6	896	son_seul	droite	NC	2	gauche	mauvais	non	directe	test A+
910	J5	test A	910	8	6	6	896	pointage_statique	gauche	long	2	droite	mauvais	non	indirecte	test A+
911	J5	test A	911	9	6	6	896	son_pointage_statique	gauche	long	2	droite	mauvais	non	directe	test A+
912	J5	test A	912	10	6	6	896	homme_immobile	droite	long	3	droite	bon	non	indirecte	test A+
915	J5	test A	915	3	6	6	895	pointage_statique	droite	absence	7	droite	bon	non	directe	test A+
916	J5	test A	916	4	6	6	895	son_seul	gauche	NC	5	droite	mauvais	non	indirecte	test A+
917	J5	test A	917	5	6	6	895	son_pointage_statique	gauche	long	3	droite	mauvais	non	directe	test A+
918	J5	test A	918	6	6	6	895	homme_immobile	droite	long	3	droite	bon	non	directe	test A+
919	J5	test A	919	7	6	6	895	son_seul	droite	NC	3	droite	bon	non	directe	test A+
920	J5	test A	920	8	6	6	895	son_pointage_statique	droite	long	3	droite	bon	non	directe	test A+
921	J5	test A	921	9	6	6	895	pointage_statique	gauche	long	12	droite	mauvais	non	indirecte	test A+
922	J5	test A	922	10	6	6	895	homme_immobile	gauche	long	13	droite	mauvais	non	directe	test A+
925	J5	test A	925	3	6	4	848	son_pointage_statique	gauche	long	4	gauche	bon	non	indirecte	test A+
926	J5	test A	926	4	6	4	848	son_pointage_statique	droite	long	3	gauche	mauvais	non	indirecte	test A+
927	J5	test A	927	5	6	4	848	pointage_statique	droite	long	3	droite	bon	non	indirecte	test A+
928	J5	test A	928	6	6	4	848	son_seul	gauche	NC	2	gauche	bon	non	directe	test A+
929	J5	test A	929	7	6	4	848	homme_immobile	droite	long	3	gauche	mauvais	non	indirecte	test A+
930	J5	test A	930	8	6	4	848	pointage_statique	gauche	long	3	gauche	bon	non	indirecte	test A+
931	J5	test A	931	9	6	4	848	son_seul	droite	NC	5	droite	bon	non	indirecte	test A+
932	J5	test A	932	10	6	4	848	homme_immobile	gauche	long	2	gauche	bon	non	directe	test A+
935	J5	test A	935	3	6	8	899	homme_immobile	gauche	long	3	gauche	bon	non	directe	test A+
936	J5	test A	936	4	6	8	899	pointage_statique	droite	long	3	gauche	mauvais	non	directe	test A+
937	J5	test A	937	5	6	8	899	pointage_statique	gauche	long	3	gauche	bon	non	directe	test A+
938	J5	test A	938	6	6	8	899	son_pointage_statique	gauche	court	2	gauche	bon	non	directe	test A+
939	J5	test A	939	7	6	8	899	homme_immobile	droite	long	3	gauche	mauvais	non	directe	test A+
940	J5	test A	940	8	6	8	899	son_seul	droite	NC	2	gauche	mauvais	non	directe	test A+
941	J5	test A	941	9	6	8	899	son_seul	gauche	NC	2	gauche	bon	non	directe	test A+
942	J5	test A	942	10	6	8	899	son_pointage_statique	droite	court	2	gauche	mauvais	non	directe	test A+
945	J5	test A	945	3	6	8	959	son_seul	droite	NC	3	gauche	mauvais	non	directe	test A+
946	J5	test A	946	4	6	8	959	son_pointage_statique	gauche	long	3	gauche	bon	non	directe	test A+
947	J5	test A	947	5	6	8	959	homme_immobile	droite	long	3	gauche	mauvais	non	directe	test A+
948	J5	test A	948	6	6	8	959	son_pointage_statique	droite	long	4	gauche	mauvais	non	directe	test A+
949	J5	test A	949	7	6	8	959	homme_immobile	gauche	court	4	gauche	bon	non	directe	test A+
950	J5	test A	950	8	6	8	959	pointage_statique	droite	long	4	gauche	mauvais	non	directe	test A+
951	J5	test A	951	9	6	8	959	pointage_statique	gauche	long	4	gauche	bon	non	directe	test A+
952	J5	test A	952	10	6	8	959	son_seul	gauche	NC	4	gauche	bon	non	directe	test A+
955	J5	test A	955	3	7	10	885	pointage_statique	gauche	long	3	gauche	bon	non	indirecte	test A+
956	J5	test A	956	4	7	10	885	son_pointage_statique	droite	long	4	droite	bon	non	indirecte	test A+
957	J5	test A	957	5	7	10	885	son_pointage_statique	gauche	long	6	gauche	bon	non	directe	test A+
958	J5	test A	958	6	7	10	885	homme_immobile	gauche	long	4	droite	mauvais	non	indirecte	test A+
959	J5	test A	959	7	7	10	885	homme_immobile	droite	long	4	droite	bon	non	indirecte	test A+
960	J5	test A	960	8	7	10	885	son_seul	droite	NC	2	droite	bon	non	indirecte	test A+
961	J5	test A	961	9	7	10	885	son_seul	gauche	NC	2	droite	mauvais	non	indirecte	test A+
962	J5	test A	962	10	7	10	885	pointage_statique	droite	long	3	droite	bon	non	indirecte	test A+
965	J5	test A	965	3	7	10	942	son_seul	gauche	NC	2	gauche	bon	non	directe	test A+
966	J5	test A	966	4	7	10	942	son_seul	droite	NC	3	droite	bon	non	indirecte	test A+
967	J5	test A	967	5	7	10	942	pointage_statique	droite	long	4	gauche	mauvais	non	directe	test A+
968	J5	test A	968	6	7	10	942	son_pointage_statique	gauche	long	4	gauche	bon	non	directe	test A+
969	J5	test A	969	7	7	10	942	son_pointage_statique	droite	long	4	droite	bon	non	indirecte	test A+
970	J5	test A	970	8	7	10	942	homme_immobile	droite	long	4	droite	bon	non	indirecte	test A+
971	J5	test A	971	9	7	10	942	pointage_statique	gauche	long	3	gauche	bon	non	directe	test A+
972	J5	test A	972	10	7	10	942	homme_immobile	gauche	long	4	gauche	bon	non	directe	test A+
975	J5	test A	975	3	7	10	943	pointage_statique	gauche	long	3	droite	mauvais	non	indirecte	test A+
976	J5	test A	976	4	7	10	943	son_pointage_statique	gauche	long	3	droite	mauvais	non	indirecte	test A+
977	J5	test A	977	5	7	10	943	son_pointage_statique	droite	long	3	droite	bon	non	indirecte	test A+
978	J5	test A	978	6	7	10	943	son_seul	gauche	NC	3	droite	mauvais	non	indirecte	test A+
979	J5	test A	979	7	7	10	943	pointage_statique	droite	long	3	droite	bon	non	indirecte	test A+
980	J5	test A	980	8	7	10	943	homme_immobile	gauche	long	3	droite	mauvais	non	directe	test A+
981	J5	test A	981	9	7	10	943	son_seul	droite	NC	3	droite	bon	non	indirecte	test A+
982	J5	test A	982	10	7	10	943	homme_immobile	droite	long	3	droite	bon	non	indirecte	test A+
985	J5	test A	985	3	7	4	848	pointage_statique	gauche	long	2	gauche	bon	non	indirecte	test A+
986	J5	test A	986	4	7	4	848	son_seul	droite	NC	2	droite	bon	non	indirecte	test A+
987	J5	test A	987	5	7	4	848	son_pointage_statique	gauche	long	3	gauche	bon	non	indirecte	test A+
988	J5	test A	988	6	7	4	848	homme_immobile	gauche	long	2	droite	mauvais	non	indirecte	test A+
989	J5	test A	989	7	7	4	848	pointage_statique	droite	long	3	droite	bon	non	indirecte	test A+
990	J5	test A	990	8	7	4	848	son_seul	gauche	NC	2	gauche	bon	non	directe	test A+
991	J5	test A	991	9	7	4	848	son_pointage_statique	droite	long	3	droite	bon	non	indirecte	test A+
992	J5	test A	992	10	7	4	848	homme_immobile	droite	long	2	gauche	mauvais	non	indirecte	test A+
995	J6	test A	995	3	7	6	895	son_seul	droite	NC	2	droite	bon	non	directe	test A+
996	J6	test A	996	4	7	6	895	son_seul	gauche	NC	2	droite	mauvais	non	directe	test A+
997	J6	test A	997	5	7	6	895	homme_immobile	gauche	long	2	droite	mauvais	non	directe	test A+
998	J6	test A	998	6	7	6	895	son_pointage_statique	droite	long	2	droite	bon	non	directe	test A+
999	J6	test A	999	7	7	6	895	son_pointage_statique	gauche	long	3	droite	mauvais	non	directe	test A+
1000	J6	test A	1000	8	7	6	895	homme_immobile	droite	long	15	droite	bon	non	directe	test A+
1001	J6	test A	1001	9	7	6	895	pointage_statique	gauche	long	3	droite	mauvais	non	directe	test A+
1002	J6	test A	1002	10	7	6	895	pointage_statique	droite	long	3	droite	bon	non	directe	test A+
1005	J6	test A	1005	3	7	6	896	son_seul	gauche	NC	2	droite	mauvais	non	directe	test A+
1006	J6	test A	1006	4	7	6	896	son_seul	droite	NC	2	droite	bon	non	directe	test A+
1007	J6	test A	1007	5	7	6	896	homme_immobile	droite	long	17	droite	bon	non	indirecte	test A+
1008	J6	test A	1008	6	7	6	896	homme_immobile	gauche	long	2	droite	mauvais	non	directe	test A+
1009	J6	test A	1009	7	7	6	896	pointage_statique	gauche	long	3	droite	mauvais	non	directe	test A+
1010	J6	test A	1010	8	7	6	896	son_pointage_statique	droite	long	2	droite	bon	non	directe	test A+
1011	J6	test A	1011	9	7	6	896	pointage_statique	droite	absence	2	droite	bon	non	directe	test A+
1012	J6	test A	1012	10	7	6	896	son_pointage_statique	gauche	court	3	droite	mauvais	non	directe	test A+
1015	J6	test A	1015	3	7	6	928	son_seul	droite	NC	2	gauche	mauvais	non	directe	test A+
1016	J6	test A	1016	4	7	6	928	son_pointage_statique	gauche	long	2	gauche	bon	non	directe	test A+
1017	J6	test A	1017	5	7	6	928	homme_immobile	gauche	long	2	gauche	bon	non	directe	test A+
1018	J6	test A	1018	6	7	6	928	son_pointage_statique	droite	long	2	gauche	mauvais	non	directe	test A+
1019	J6	test A	1019	7	7	6	928	pointage_statique	gauche	court	2	gauche	bon	non	directe	test A+
1020	J6	test A	1020	8	7	6	928	homme_immobile	droite	long	2	gauche	mauvais	non	directe	test A+
1021	J6	test A	1021	9	7	6	928	pointage_statique	droite	long	2	droite	bon	non	indirecte	test A+
1022	J6	test A	1022	10	7	6	928	son_seul	gauche	NC	2	gauche	bon	non	directe	test A+
1025	J6	test A	1025	3	7	6	929	son_seul	droite	NC	2	droite	bon	non	directe	test A+
1026	J6	test A	1026	4	7	6	929	son_pointage_statique	gauche	absence	2	droite	mauvais	non	directe	test A+
1027	J6	test A	1027	5	7	6	929	son_pointage_statique	droite	court	1	droite	bon	non	directe	test A+
1028	J6	test A	1028	6	7	6	929	homme_immobile	gauche	court	2	droite	mauvais	non	indirecte	test A+
1029	J6	test A	1029	7	7	6	929	pointage_statique	droite	long	3	droite	bon	non	indirecte	test A+
1030	J6	test A	1030	8	7	6	929	son_seul	gauche	NC	3	droite	mauvais	non	indirecte	test A+
1031	J6	test A	1031	9	7	6	929	pointage_statique	gauche	long	4	droite	mauvais	non	directe	test A+
1032	J6	test A	1032	10	7	6	929	homme_immobile	droite	long	32	droite	bon	non	directe	test A+
1035	J6	test A	1035	3	7	8	959	son_pointage_statique	gauche	long	3	gauche	bon	non	directe	test A+
1036	J6	test A	1036	4	7	8	959	son_pointage_statique	droite	long	2	gauche	mauvais	non	directe	test A+
1037	J6	test A	1037	5	7	8	959	son_seul	gauche	NC	2	gauche	bon	non	directe	test A+
1038	J6	test A	1038	6	7	8	959	pointage_statique	gauche	long	2	gauche	bon	non	directe	test A+
1039	J6	test A	1039	7	7	8	959	pointage_statique	droite	long	3	gauche	mauvais	non	directe	test A+
1040	J6	test A	1040	8	7	8	959	homme_immobile	droite	long	3	gauche	mauvais	non	directe	test A+
1041	J6	test A	1041	9	7	8	959	homme_immobile	gauche	long	3	gauche	bon	non	directe	test A+
1042	J6	test A	1042	10	7	8	959	son_seul	droite	NC	3	gauche	mauvais	non	directe	test A+
1045	J6	test A	1045	3	7	8	899	son_pointage_statique	droite	long	2	gauche	mauvais	non	directe	test A+
1046	J6	test A	1046	4	7	8	899	homme_immobile	gauche	long	2	gauche	bon	non	indirecte	test A+
1047	J6	test A	1047	5	7	8	899	son_pointage_statique	gauche	long	2	gauche	bon	non	directe	test A+
1048	J6	test A	1048	6	7	8	899	son_seul	droite	NC	2	gauche	mauvais	non	directe	test A+
1049	J6	test A	1049	7	7	8	899	pointage_statique	gauche	long	3	gauche	bon	non	directe	test A+
1050	J6	test A	1050	8	7	8	899	son_seul	gauche	NC	2	gauche	bon	non	directe	test A+
1051	J6	test A	1051	9	7	8	899	pointage_statique	droite	long	2	gauche	mauvais	non	directe	test A+
1052	J6	test A	1052	10	7	8	899	homme_immobile	droite	long	2	gauche	mauvais	non	directe	test A+
1055	J6	test A	1055	3	7	12	823	pointage_statique	droite	court	2	droite	bon	non	directe	test A+
1056	J6	test A	1056	4	7	12	823	pointage_statique	gauche	court	2	droite	mauvais	non	directe	test A+
1057	J6	test A	1057	5	7	12	823	son_pointage_statique	gauche	court	2	droite	mauvais	non	directe	test A+
1058	J6	test A	1058	6	7	12	823	homme_immobile	droite	absence	3	droite	bon	non	directe	test A+
1059	J6	test A	1059	7	7	12	823	homme_immobile	gauche	absence	2	droite	mauvais	non	directe	test A+
1060	J6	test A	1060	8	7	12	823	son_seul	droite	NC	2	droite	bon	non	directe	test A+
1061	J6	test A	1061	9	7	12	823	son_seul	gauche	NC	2	droite	mauvais	non	directe	test A+
1062	J6	test A	1062	10	7	12	823	son_pointage_statique	droite	absence	2	droite	bon	non	directe	test A+
1065	J6	test A	1065	3	8	10	942	pointage_statique	droite	long	3	gauche	mauvais	non	indirecte	test A+
1066	J6	test A	1066	4	8	10	942	son_pointage_statique	gauche	long	3	droite	mauvais	non	indirecte	test A+
1067	J6	test A	1067	5	8	10	942	son_pointage_statique	droite	long	3	gauche	mauvais	non	indirecte	test A+
1068	J6	test A	1068	6	8	10	942	homme_immobile	droite	long	3	gauche	mauvais	non	indirecte	test A+
1069	J6	test A	1069	7	8	10	942	pointage_statique	gauche	long	3	gauche	bon	non	indirecte	test A+
1070	J6	test A	1070	8	8	10	942	son_seul	droite	NC	4	droite	bon	non	indirecte	test A+
1071	J6	test A	1071	9	8	10	942	homme_immobile	gauche	long	3	droite	mauvais	non	indirecte	test A+
1072	J6	test A	1072	10	8	10	942	son_seul	gauche	NC	3	gauche	bon	non	indirecte	test A+
1075	J6	test A	1075	3	8	10	943	son_seul	droite	NC	3	droite	bon	non	indirecte	test A+
1076	J6	test A	1076	4	8	10	943	pointage_statique	gauche	long	3	droite	mauvais	non	indirecte	test A+
1077	J6	test A	1077	5	8	10	943	homme_immobile	gauche	long	3	droite	mauvais	non	indirecte	test A+
1078	J6	test A	1078	6	8	10	943	homme_immobile	droite	long	3	droite	bon	non	indirecte	test A+
1079	J6	test A	1079	7	8	10	943	son_pointage_statique	droite	long	3	droite	bon	non	indirecte	test A+
1080	J6	test A	1080	8	8	10	943	son_pointage_statique	gauche	long	4	droite	mauvais	non	indirecte	test A+
1081	J6	test A	1081	9	8	10	943	pointage_statique	droite	long	3	droite	bon	non	directe	test A+
1082	J6	test A	1082	10	8	10	943	son_seul	gauche	NC	4	droite	mauvais	non	directe	test A+
1085	J6	test A	1085	3	8	10	885	son_seul	droite	NC	3	droite	bon	non	indirecte	test A+
1086	J6	test A	1086	4	8	10	885	pointage_statique	gauche	long	3	gauche	bon	non	indirecte	test A+
1087	J6	test A	1087	5	8	10	885	son_pointage_statique	droite	long	3	droite	bon	non	directe	test A+
1088	J6	test A	1088	6	8	10	885	son_seul	gauche	NC	3	gauche	bon	non	indirecte	test A+
1089	J6	test A	1089	7	8	10	885	son_pointage_statique	gauche	long	3	droite	mauvais	non	indirecte	test A+
1090	J6	test A	1090	8	8	10	885	homme_immobile	droite	long	4	droite	bon	non	indirecte	test A+
1091	J6	test A	1091	9	8	10	885	pointage_statique	droite	long	7	droite	bon	oui	indirecte	test A+
1092	J6	test A	1092	10	8	10	885	homme_immobile	gauche	long	3	droite	mauvais	non	indirecte	test A+
1095	J6	test A	1095	3	8	4	848	homme_immobile	droite	long	3	droite	bon	non	indirecte	test A+
1096	J6	test A	1096	4	8	4	848	pointage_statique	gauche	long	3	droite	mauvais	non	indirecte	test A+
1097	J6	test A	1097	5	8	4	848	homme_immobile	gauche	long	2	droite	mauvais	non	directe	test A+
1098	J6	test A	1098	6	8	4	848	son_seul	droite	NC	3	gauche	mauvais	non	indirecte	test A+
1099	J6	test A	1099	7	8	4	848	son_pointage_statique	droite	long	3	droite	bon	non	directe	test A+
1100	J6	test A	1100	8	8	4	848	son_seul	gauche	NC	3	droite	mauvais	non	indirecte	test A+
1101	J6	test A	1101	9	8	4	848	pointage_statique	droite	long	4	gauche	mauvais	non	indirecte	test A+
1102	J6	test A	1102	10	8	4	848	son_pointage_statique	gauche	long	3	droite	mauvais	non	indirecte	test A+
1105	J6	test A	1105	3	7	2	825	son_seul	gauche	NC	2	gauche	bon	non	directe	test A+
1106	J6	test A	1106	4	7	2	825	son_seul	droite	NC	2	gauche	mauvais	non	directe	test A+
1107	J6	test A	1107	5	7	2	825	homme_immobile	gauche	court	2	gauche	bon	non	directe	test A+
1108	J6	test A	1108	6	7	2	825	pointage_statique	droite	court	2	gauche	mauvais	non	directe	test A+
1109	J6	test A	1109	7	7	2	825	son_pointage_statique	gauche	court	2	gauche	bon	non	directe	test A+
1110	J6	test A	1110	8	7	2	825	homme_immobile	droite	court	2	gauche	mauvais	non	directe	test A+
1111	J6	test A	1111	9	7	2	825	pointage_statique	gauche	long	2	gauche	bon	non	directe	test A+
1112	J6	test A	1112	10	7	2	825	son_pointage_statique	droite	court	2	gauche	mauvais	non	directe	test A+
1115	J6	test A	1115	3	7	2	822	pointage_statique	gauche	long	2	gauche	bon	non	indirecte	test A+
1116	J6	test A	1116	4	7	2	822	son_seul	droite	NC	2	gauche	mauvais	non	directe	test A+
1117	J6	test A	1117	5	7	2	822	son_pointage_statique	droite	long	2	gauche	mauvais	non	directe	test A+
1118	J6	test A	1118	6	7	2	822	homme_immobile	gauche	long	3	droite	mauvais	non	indirecte	test A+
1119	J6	test A	1119	7	7	2	822	son_pointage_statique	gauche	long	2	gauche	bon	non	indirecte	test A+
1120	J6	test A	1120	8	7	2	822	pointage_statique	droite	long	3	gauche	mauvais	non	directe	test A+
1121	J6	test A	1121	9	7	2	822	homme_immobile	droite	long	3	gauche	mauvais	non	directe	test A+
1122	J6	test A	1122	10	7	2	822	son_seul	gauche	NC	2	gauche	bon	non	directe	test A+
1125	J6	test A	1125	3	7	2	847	pointage_statique	gauche	long	3	gauche	bon	non	directe	test A+
1126	J6	test A	1126	4	7	2	847	homme_immobile	droite	long	34	gauche	mauvais	non	indirecte	test A+
1127	J6	test A	1127	5	7	2	847	son_seul	droite	NC	4	gauche	mauvais	non	indirecte	test A+
1128	J6	test A	1128	6	7	2	847	son_pointage_statique	gauche	long	5	gauche	bon	non	indirecte	test A+
1129	J6	test A	1129	7	7	2	847	homme_immobile	gauche	long	5	gauche	bon	non	directe	test A+
1130	J6	test A	1130	8	7	2	847	son_pointage_statique	droite	long	5	gauche	mauvais	non	indirecte	test A+
1131	J6	test A	1131	9	7	2	847	pointage_statique	droite	long	9	droite	bon	non	indirecte	test A+
1132	J6	test A	1132	10	7	2	847	son_seul	gauche	NC	4	droite	mauvais	non	directe	test A+
1135	J6	test A	1135	3	7	2	846	son_seul	droite	NC	12	droite	bon	non	indirecte	test A+
1136	J6	test A	1136	4	7	2	846	homme_immobile	gauche	long	6	gauche	bon	non	indirecte	test A+
1137	J6	test A	1137	5	7	2	846	son_pointage_statique	gauche	long	8	droite	mauvais	non	indirecte	test A+
1138	J6	test A	1138	6	7	2	846	son_pointage_statique	droite	long	8	gauche	mauvais	non	indirecte	test A+
1139	J6	test A	1139	7	7	2	846	pointage_statique	gauche	long	4	gauche	bon	non	indirecte	test A+
1140	J6	test A	1140	8	7	2	846	son_seul	gauche	NC	3	gauche	bon	non	directe	test A+
1141	J6	test A	1141	9	7	2	846	pointage_statique	droite	long	4	gauche	mauvais	non	indirecte	test A+
1142	J6	test A	1142	10	7	2	846	homme_immobile	droite	absence	19	droite	bon	non	indirecte	test A+
1145	J6	test A	1145	3	8	6	896	son_seul	gauche	NC	3	droite	mauvais	non	indirecte	test A+
1146	J6	test A	1146	4	8	6	896	homme_immobile	droite	long	3	droite	bon	non	indirecte	test A+
1147	J6	test A	1147	5	8	6	896	pointage_statique	gauche	long	5	droite	mauvais	non	directe	test A+
1148	J6	test A	1148	6	8	6	896	son_pointage_statique	droite	long	3	droite	bon	non	indirecte	test A+
1149	J6	test A	1149	7	8	6	896	son_pointage_statique	gauche	long	3	droite	mauvais	non	indirecte	test A+
1150	J6	test A	1150	8	8	6	896	son_seul	droite	NC	3	gauche	mauvais	non	indirecte	test A+
1151	J6	test A	1151	9	8	6	896	homme_immobile	gauche	long	3	droite	mauvais	non	directe	test A+
1152	J6	test A	1152	10	8	6	896	pointage_statique	droite	long	5	droite	bon	oui	indirecte	test A+
1155	J6	test A	1155	3	8	6	895	son_pointage_statique	gauche	long	8	droite	mauvais	non	directe	test A+
1156	J6	test A	1156	4	8	6	895	homme_immobile	gauche	long	3	droite	mauvais	non	directe	test A+
1157	J6	test A	1157	5	8	6	895	son_pointage_statique	droite	long	3	droite	bon	non	directe	test A+
1158	J6	test A	1158	6	8	6	895	pointage_statique	gauche	long	7	droite	mauvais	non	directe	test A+
1159	J6	test A	1159	7	8	6	895	homme_immobile	droite	long	2	droite	bon	non	directe	test A+
1160	J6	test A	1160	8	8	6	895	pointage_statique	droite	long	2	droite	bon	non	directe	test A+
1161	J6	test A	1161	9	8	6	895	son_seul	gauche	NC	10	droite	mauvais	non	indirecte	test A+
1162	J6	test A	1162	10	8	6	895	son_seul	droite	NC	26	droite	bon	non	directe	test A+
1165	J6	test A	1165	3	8	6	929	son_pointage_statique	gauche	absence	2	droite	mauvais	non	directe	test A+
1166	J6	test A	1166	4	8	6	929	son_seul	droite	NC	3	droite	bon	non	directe	test A+
1167	J6	test A	1167	5	8	6	929	homme_immobile	gauche	long	9	droite	mauvais	non	directe	test A+
1168	J6	test A	1168	6	8	6	929	pointage_statique	gauche	long	5	gauche	bon	non	indirecte	test A+
1169	J6	test A	1169	7	8	6	929	homme_immobile	droite	long	9	droite	bon	non	directe	test A+
1170	J6	test A	1170	8	8	6	929	pointage_statique	droite	long	7	gauche	mauvais	non	indirecte	test A+
1171	J6	test A	1171	9	8	6	929	son_seul	gauche	NC	3	droite	mauvais	non	directe	test A+
1172	J6	test A	1172	10	8	6	929	son_pointage_statique	droite	long	3	gauche	mauvais	non	indirecte	test A+
1175	J6	test A	1175	3	8	6	928	pointage_statique	droite	court	2	gauche	mauvais	non	indirecte	test A+
1176	J6	test A	1176	4	8	6	928	son_seul	droite	NC	2	gauche	mauvais	non	directe	test A+
1177	J6	test A	1177	5	8	6	928	son_seul	gauche	NC	2	gauche	bon	non	indirecte	test A+
1178	J6	test A	1178	6	8	6	928	homme_immobile	droite	long	2	droite	bon	non	indirecte	test A+
1179	J6	test A	1179	7	8	6	928	son_pointage_statique	gauche	long	4	droite	mauvais	non	directe	test A+
1180	J6	test A	1180	8	8	6	928	son_pointage_statique	droite	long	2	gauche	mauvais	non	indirecte	test A+
1181	J6	test A	1181	9	8	6	928	homme_immobile	gauche	long	3	gauche	bon	non	directe	test A+
1182	J6	test A	1182	10	8	6	928	pointage_statique	gauche	long	2	gauche	bon	non	indirecte	test A+
1185	J6	test A	1185	3	8	12	823	son_seul	gauche	NC	2	droite	mauvais	non	directe	test A+
1186	J6	test A	1186	4	8	12	823	homme_immobile	droite	absence	2	droite	bon	non	directe	test A+
1187	J6	test A	1187	5	8	12	823	pointage_statique	droite	court	2	droite	bon	non	directe	test A+
1188	J6	test A	1188	6	8	12	823	son_pointage_statique	gauche	court	2	droite	mauvais	non	directe	test A+
1189	J6	test A	1189	7	8	12	823	son_pointage_statique	droite	court	2	droite	bon	non	directe	test A+
1190	J6	test A	1190	8	8	12	823	homme_immobile	gauche	absence	2	droite	mauvais	non	directe	test A+
1191	J6	test A	1191	9	8	12	823	pointage_statique	gauche	court	2	droite	mauvais	non	directe	test A+
1192	J6	test A	1192	10	8	12	823	son_seul	droite	NC	2	droite	bon	non	directe	test A+
1195	J7	test A	1195	3	8	2	846	son_pointage_statique	droite	long	4	droite	bon	non	indirecte	test A+
1196	J7	test A	1196	4	8	2	846	homme_immobile	gauche	long	4	gauche	bon	non	indirecte	test A+
1197	J7	test A	1197	5	8	2	846	pointage_statique	droite	long	4	droite	bon	non	indirecte	test A+
1198	J7	test A	1198	6	8	2	846	son_seul	gauche	NC	3	gauche	bon	non	directe	test A+
1199	J7	test A	1199	7	8	2	846	homme_immobile	droite	long	4	droite	bon	non	indirecte	test A+
1200	J7	test A	1200	8	8	2	846	pointage_statique	gauche	long	3	gauche	bon	non	directe	test A+
1201	J7	test A	1201	9	8	2	846	son_pointage_statique	gauche	long	3	gauche	bon	non	indirecte	test A+
1202	J7	test A	1202	10	8	2	846	son_seul	droite	NC	3	gauche	mauvais	non	directe	test A+
1205	J7	test A	1205	3	8	2	825	homme_immobile	droite	absence	2	gauche	mauvais	non	directe	test A+
1206	J7	test A	1206	4	8	2	825	son_seul	droite	NC	4	gauche	mauvais	non	directe	test A+
1207	J7	test A	1207	5	8	2	825	son_seul	gauche	NC	2	gauche	bon	non	directe	test A+
1208	J7	test A	1208	6	8	2	825	son_pointage_statique	droite	absence	2	gauche	mauvais	non	directe	test A+
1209	J7	test A	1209	7	8	2	825	pointage_statique	droite	court	2	gauche	mauvais	non	directe	test A+
1210	J7	test A	1210	8	8	2	825	homme_immobile	gauche	long	2	gauche	bon	non	directe	test A+
1211	J7	test A	1211	9	8	2	825	pointage_statique	gauche	absence	2	gauche	bon	non	directe	test A+
1212	J7	test A	1212	10	8	2	825	son_pointage_statique	gauche	court	2	gauche	bon	non	directe	test A+
1215	J7	test A	1215	3	8	2	822	son_pointage_statique	gauche	long	2	gauche	bon	non	directe	test A+
1216	J7	test A	1216	4	8	2	822	son_seul	droite	NC	2	gauche	mauvais	non	directe	test A+
1217	J7	test A	1217	5	8	2	822	homme_immobile	gauche	court	2	gauche	bon	non	directe	test A+
1218	J7	test A	1218	6	8	2	822	son_pointage_statique	droite	absence	2	gauche	mauvais	non	directe	test A+
1219	J7	test A	1219	7	8	2	822	pointage_statique	gauche	long	2	gauche	bon	non	directe	test A+
1220	J7	test A	1220	8	8	2	822	homme_immobile	droite	long	2	gauche	mauvais	non	directe	test A+
1221	J7	test A	1221	9	8	2	822	son_seul	gauche	NC	2	gauche	bon	non	directe	test A+
1222	J7	test A	1222	10	8	2	822	pointage_statique	droite	long	2	gauche	mauvais	non	directe	test A+
1225	J7	test A	1225	3	8	2	847	son_seul	droite	NC	4	gauche	mauvais	non	directe	test A+
1226	J7	test A	1226	4	8	2	847	son_pointage_statique	gauche	long	4	gauche	bon	non	indirecte	test A+
1227	J7	test A	1227	5	8	2	847	homme_immobile	droite	long	4	gauche	mauvais	non	directe	test A+
1228	J7	test A	1228	6	8	2	847	son_seul	gauche	NC	5	gauche	bon	non	directe	test A+
1229	J7	test A	1229	7	8	2	847	pointage_statique	gauche	long	3	gauche	bon	non	directe	test A+
1230	J7	test A	1230	8	8	2	847	son_pointage_statique	droite	long	3	gauche	mauvais	non	directe	test A+
1231	J7	test A	1231	9	8	2	847	homme_immobile	gauche	long	3	gauche	bon	non	directe	test A+
1232	J7	test A	1232	10	8	2	847	pointage_statique	droite	long	3	droite	bon	non	indirecte	test A+
1235	J7	test A	1235	3	9	12	823	homme_immobile	droite	court	2	droite	bon	non	directe	test A+
1236	J7	test A	1236	4	9	12	823	pointage_statique	droite	long	2	droite	bon	non	indirecte	test A+
1237	J7	test A	1237	5	9	12	823	son_seul	gauche	NC	2	droite	mauvais	non	directe	test A+
1238	J7	test A	1238	6	9	12	823	son_pointage_statique	gauche	court	2	droite	mauvais	non	directe	test A+
1239	J7	test A	1239	7	9	12	823	son_pointage_statique	droite	court	2	droite	bon	non	directe	test A+
1240	J7	test A	1240	8	9	12	823	pointage_statique	gauche	court	2	droite	mauvais	non	directe	test A+
1241	J7	test A	1241	9	9	12	823	son_seul	droite	NC	2	droite	bon	non	directe	test A+
1242	J7	test A	1242	10	9	12	823	homme_immobile	gauche	court	2	droite	mauvais	non	directe	test A+
1245	J7	test A	1245	3	9	6	928	son_seul	droite	NC	2	gauche	mauvais	non	indirecte	test A+
1246	J7	test A	1246	4	9	6	928	son_pointage_statique	gauche	long	2	gauche	bon	non	indirecte	test A+
1247	J7	test A	1247	5	9	6	928	homme_immobile	droite	long	2	gauche	mauvais	non	directe	test A+
1248	J7	test A	1248	6	9	6	928	pointage_statique	gauche	long	39	droite	mauvais	non	indirecte	test A+
1249	J7	test A	1249	7	9	6	928	pointage_statique	droite	long	2	gauche	mauvais	non	indirecte	test A+
1250	J7	test A	1250	8	9	6	928	son_pointage_statique	droite	long	2	droite	bon	non	indirecte	test A+
1251	J7	test A	1251	9	9	6	928	son_seul	gauche	NC	2	gauche	bon	non	directe	test A+
1252	J7	test A	1252	10	9	6	928	homme_immobile	gauche	court	2	gauche	bon	non	directe	test A+
1255	J7	test A	1255	3	9	6	929	pointage_statique	droite	long	2	droite	bon	non	indirecte	test A+
1256	J7	test A	1256	4	9	6	929	son_seul	gauche	NC	2	gauche	bon	non	directe	test A+
1257	J7	test A	1257	5	9	6	929	homme_immobile	gauche	court	2	droite	mauvais	non	directe	test A+
1258	J7	test A	1258	6	9	6	929	son_pointage_statique	droite	court	3	gauche	mauvais	non	indirecte	test A+
1259	J7	test A	1259	7	9	6	929	son_seul	droite	NC	5	droite	bon	non	indirecte	test A+
1260	J7	test A	1260	8	9	6	929	son_pointage_statique	gauche	long	3	droite	mauvais	non	directe	test A+
1261	J7	test A	1261	9	9	6	929	homme_immobile	droite	long	5	droite	bon	non	directe	test A+
1262	J7	test A	1262	10	9	6	929	pointage_statique	gauche	long	3	gauche	bon	non	indirecte	test A+
1265	J7	test A	1265	3	9	6	895	homme_immobile	gauche	long	2	gauche	bon	non	directe	test A+
1266	J7	test A	1266	4	9	6	895	son_pointage_statique	droite	long	2	droite	bon	non	directe	test A+
1267	J7	test A	1267	5	9	6	895	son_seul	gauche	NC	3	droite	mauvais	non	directe	test A+
1268	J7	test A	1268	6	9	6	895	pointage_statique	droite	long	2	droite	bon	non	directe	test A+
1269	J7	test A	1269	7	9	6	895	son_seul	droite	NC	2	droite	bon	non	indirecte	test A+
1270	J7	test A	1270	8	9	6	895	son_pointage_statique	gauche	long	3	droite	mauvais	non	directe	test A+
1271	J7	test A	1271	9	9	6	895	homme_immobile	droite	long	3	droite	bon	non	directe	test A+
1272	J7	test A	1272	10	9	6	895	pointage_statique	gauche	long	2	droite	mauvais	non		test A+
1275	J7	test A	1275	3	9	6	896	son_seul	droite	NC	2	droite	bon	non	indirecte	test A+
1276	J7	test A	1276	4	9	6	896	son_pointage_statique	gauche	long	2	droite	mauvais	non	indirecte	test A+
1277	J7	test A	1277	5	9	6	896	homme_immobile	droite	court	2	droite	bon	non	directe	test A+
1278	J7	test A	1278	6	9	6	896	pointage_statique	gauche	long	3	droite	mauvais	non	indirecte	test A+
1279	J7	test A	1279	7	9	6	896	homme_immobile	gauche	long	3	droite	mauvais	non	indirecte	test A+
1280	J7	test A	1280	8	9	6	896	son_pointage_statique	droite	long	3	droite	bon	non	indirecte	test A+
1281	J7	test A	1281	9	9	6	896	son_seul	gauche	NC	5	droite	mauvais	non	directe	test A+
1282	J7	test A	1282	10	9	6	896	pointage_statique	droite	long	3	droite	bon	non	directe	test A+
1285	J7	test A	1285	3	8	8	899	son_seul	droite	NC	2	gauche	mauvais	non	indirecte	test A+
1286	J7	test A	1286	4	8	8	899	son_pointage_statique	gauche	long	2	gauche	bon	non	directe	test A+
1287	J7	test A	1287	5	8	8	899	homme_immobile	droite	long	2	gauche	mauvais	non	directe	test A+
1288	J7	test A	1288	6	8	8	899	homme_immobile	gauche	long	3	gauche	bon	non	indirecte	test A+
1289	J7	test A	1289	7	8	8	899	pointage_statique	droite	long	3	gauche	mauvais	non	indirecte	test A+
1290	J7	test A	1290	8	8	8	899	pointage_statique	gauche	long	2	gauche	bon	non	indirecte	test A+
1291	J7	test A	1291	9	8	8	899	son_seul	gauche	NC	2	gauche	bon	non	directe	test A+
1292	J7	test A	1292	10	8	8	899	son_pointage_statique	droite	long	2	gauche	mauvais	non	indirecte	test A+
1295	J7	test A	1295	3	8	8	959	son_seul	gauche	NC	2	gauche	bon	non	directe	test A+
1296	J7	test A	1296	4	8	8	959	homme_immobile	gauche	long	2	gauche	bon	non	directe	test A+
1297	J7	test A	1297	5	8	8	959	pointage_statique	droite	long	2	gauche	mauvais	non	directe	test A+
1298	J7	test A	1298	6	8	8	959	son_pointage_statique	droite	long	3	gauche	mauvais	non	directe	test A+
1299	J7	test A	1299	7	8	8	959	pointage_statique	gauche	long	2	gauche	bon	non	directe	test A+
1300	J7	test A	1300	8	8	8	959	son_seul	droite	NC	2	gauche	mauvais	non	directe	test A+
1301	J7	test A	1301	9	8	8	959	son_pointage_statique	gauche	long	2	gauche	bon	non	directe	test A+
1302	J7	test A	1302	10	8	8	959	homme_immobile	droite	long	3	gauche	mauvais	non	directe	test A+
1305	J7	test A	1305	3	9	10	943	son_pointage_statique	droite	long	2	droite	bon	non	indirecte	test A+
1306	J7	test A	1306	4	9	10	943	homme_immobile	gauche	long	4	droite	mauvais	non	indirecte	test A+
1307	J7	test A	1307	5	9	10	943	pointage_statique	droite	long	4	droite	bon	non	indirecte	test A+
1308	J7	test A	1308	6	9	10	943	son_seul	gauche	NC	2	gauche	bon	non	directe	test A+
1309	J7	test A	1309	7	9	10	943	pointage_statique	gauche	long	3	droite	mauvais	non	indirecte	test A+
1310	J7	test A	1310	8	9	10	943	son_seul	droite	NC	2	droite	bon	non	indirecte	test A+
1311	J7	test A	1311	9	9	10	943	son_pointage_statique	gauche	long	4	droite	mauvais	non	indirecte	test A+
1312	J7	test A	1312	10	9	10	943	homme_immobile	droite	long	2	droite	bon	non	indirecte	test A+
1315	J7	test A	1315	3	9	10	885	homme_immobile	droite	long	2	droite	bon	non	indirecte	test A+
1316	J7	test A	1316	4	9	10	885	pointage_statique	gauche	long	3	gauche	bon	non	indirecte	test A+
1317	J7	test A	1317	5	9	10	885	son_seul	gauche	NC	2	droite	mauvais	non	directe	test A+
1318	J7	test A	1318	6	9	10	885	son_pointage_statique	droite	long	2	gauche	mauvais	non	directe	test A+
1319	J7	test A	1319	7	9	10	885	homme_immobile	gauche	long	4	droite	mauvais	non	indirecte	test A+
1320	J7	test A	1320	8	9	10	885	pointage_statique	droite	long	3	droite	bon	non	indirecte	test A+
1321	J7	test A	1321	9	9	10	885	son_pointage_statique	gauche	long	5	gauche	bon	non	indirecte	test A+
1322	J7	test A	1322	10	9	10	885	son_seul	droite	NC	3	gauche	mauvais	non	directe	test A+
1325	J7	test A	1325	3	9	10	942	son_pointage_statique	gauche	long	2	gauche	bon	non	directe	test A+
1326	J7	test A	1326	4	9	10	942	homme_immobile	droite	court	2	gauche	mauvais	non	directe	test A+
1327	J7	test A	1327	5	9	10	942	pointage_statique	gauche	long	3	gauche	bon	non	indirecte	test A+
1328	J7	test A	1328	6	9	10	942	son_seul	droite	NC	2	gauche	mauvais	non	directe	test A+
1329	J7	test A	1329	7	9	10	942	pointage_statique	droite	long	2	gauche	mauvais	non	directe	test A+
1330	J7	test A	1330	8	9	10	942	homme_immobile	gauche	long	3	gauche	bon	non	indirecte	test A+
1331	J7	test A	1331	9	9	10	942	son_seul	gauche	NC	3	gauche	bon	non	indirecte	test A+
1332	J7	test A	1332	10	9	10	942	son_pointage_statique	droite	long	3	gauche	mauvais	non	indirecte	test A+
1335	J7	test A	1335	3	9	4	848	pointage_statique	droite	long	3	droite	bon	non	directe	test A+
1336	J7	test A	1336	4	9	4	848	homme_immobile	gauche	long	4	droite	mauvais	non	indirecte	test A+
1337	J7	test A	1337	5	9	4	848	son_seul	gauche	NC	3	droite	mauvais	non	directe	test A+
1338	J7	test A	1338	6	9	4	848	son_pointage_statique	droite	long	3	droite	bon	non	indirecte	test A+
1339	J7	test A	1339	7	9	4	848	son_seul	droite	NC	4	gauche	mauvais	non	indirecte	test A+
1340	J7	test A	1340	8	9	4	848	son_pointage_statique	gauche	long	3	gauche	bon	non	indirecte	test A+
1341	J7	test A	1341	9	9	4	848	homme_immobile	droite	long	8	droite	bon	non	indirecte	test A+
1342	J7	test A	1342	10	9	4	848	pointage_statique	gauche	long	3	gauche	bon	non	indirecte	test A+
1345	J7	test A	1345	3	9	2	822	pointage_statique	droite	long	2	gauche	mauvais	non	directe	test A+
1346	J7	test A	1346	4	9	2	822	son_pointage_statique	droite	absence	2	gauche	mauvais	non	directe	test A+
1347	J7	test A	1347	5	9	2	822	homme_immobile	gauche	long	2	gauche	bon	non	directe	test A+
1348	J7	test A	1348	6	9	2	822	son_seul	gauche	NC	2	gauche	bon	non	directe	test A+
1349	J7	test A	1349	7	9	2	822	homme_immobile	droite	long	5	gauche	mauvais	non	indirecte	test A+
1350	J7	test A	1350	8	9	2	822	son_pointage_statique	gauche	court	2	gauche	bon	non	directe	test A+
1351	J7	test A	1351	9	9	2	822	son_seul	droite	NC	2	gauche	mauvais	non	directe	test A+
1352	J7	test A	1352	10	9	2	822	pointage_statique	gauche	long	3	gauche	bon	non	directe	test A+
1355	J7	test A	1355	3	9	2	847	homme_immobile	gauche	long	3	gauche	bon	non	directe	test A+
1356	J7	test A	1356	4	9	2	847	pointage_statique	gauche	long	3	gauche	bon	non	directe	test A+
1357	J7	test A	1357	5	9	2	847	son_seul	droite	NC	4	gauche	mauvais	non	directe	test A+
1358	J7	test A	1358	6	9	2	847	pointage_statique	droite	long	4	droite	bon	non	directe	test A+
1359	J7	test A	1359	7	9	2	847	son_pointage_statique	gauche	long	3	gauche	bon	non	directe	test A+
1360	J7	test A	1360	8	9	2	847	son_seul	gauche	NC	3	gauche	bon	non	directe	test A+
1361	J7	test A	1361	9	9	2	847	son_pointage_statique	droite	long	4	droite	bon	non	indirecte	test A+
1362	J7	test A	1362	10	9	2	847	homme_immobile	droite	long	3	gauche	mauvais	non	directe	test A+
1365	J7	test A	1365	3	9	2	846	pointage_statique	gauche	long	6	gauche	bon	non	directe	test A+
1366	J7	test A	1366	4	9	2	846	pointage_statique	droite	long	4	gauche	mauvais	non	directe	test A+
1367	J7	test A	1367	5	9	2	846	son_seul	gauche	NC	8	droite	mauvais	non	indirecte	test A+
1368	J7	test A	1368	6	9	2	846	homme_immobile	droite	long	5	droite	bon	non	indirecte	test A+
1369	J7	test A	1369	7	9	2	846	homme_immobile	gauche	long	4	droite	mauvais	non	directe	test A+
1370	J7	test A	1370	8	9	2	846	son_pointage_statique	gauche	long	4	gauche	bon	non	indirecte	test A+
1371	J7	test A	1371	9	9	2	846	son_seul	droite	NC	3	gauche	mauvais	non	directe	test A+
1372	J7	test A	1372	10	9	2	846	son_pointage_statique	droite	long	3	gauche	mauvais	non	directe	test A+
1375	J7	test A	1375	3	9	2	825	pointage_statique	gauche	court	1	gauche	bon	non	directe	test A+
1376	J7	test A	1376	4	9	2	825	son_seul	gauche	NC	1	gauche	bon	non	directe	test A+
1377	J7	test A	1377	5	9	2	825	son_pointage_statique	droite	court	2	gauche	mauvais	non	directe	test A+
1378	J7	test A	1378	6	9	2	825	homme_immobile	droite	absence	1	gauche	mauvais	non	directe	test A+
1379	J7	test A	1379	7	9	2	825	son_pointage_statique	gauche	absence	2	gauche	bon	non	directe	test A+
1380	J7	test A	1380	8	9	2	825	son_seul	droite	NC	2	gauche	mauvais	non	directe	test A+
1381	J7	test A	1381	9	9	2	825	pointage_statique	droite	court	2	gauche	mauvais	non	directe	test A+
1382	J7	test A	1382	10	9	2	825	homme_immobile	gauche	court	2	gauche	bon	non	directe	test A+
1385	J7	test A	1385	3	9	8	959	son_pointage_statique	gauche	long	3	gauche	bon	non	directe	test A+
1386	J7	test A	1386	4	9	8	959	homme_immobile	droite	long	2	gauche	mauvais	non	directe	test A+
1387	J7	test A	1387	5	9	8	959	pointage_statique	droite	long	3	gauche	mauvais	non	directe	test A+
1388	J7	test A	1388	6	9	8	959	homme_immobile	gauche	long	3	gauche	bon	non	directe	test A+
1389	J7	test A	1389	7	9	8	959	son_pointage_statique	droite	long	2	gauche	mauvais	non	directe	test A+
1390	J7	test A	1390	8	9	8	959	son_seul	gauche	NC	3	gauche	bon	non	directe	test A+
1391	J7	test A	1391	9	9	8	959	son_seul	droite	NC	3	gauche	mauvais	non	directe	test A+
1392	J7	test A	1392	10	9	8	959	pointage_statique	gauche	long	3	gauche	bon	non	directe	test A+
1395	J7	test A	1395	3	9	8	899	pointage_statique	droite	long	3	gauche	mauvais	non	directe	test A+
1396	J7	test A	1396	4	9	8	899	son_seul	droite	NC	2	gauche	mauvais	non	indirecte	test A+
1397	J7	test A	1397	5	9	8	899	son_seul	gauche	NC	3	gauche	bon	non	directe	test A+
1398	J7	test A	1398	6	9	8	899	homme_immobile	gauche	long	3	gauche	bon	non	directe	test A+
1399	J7	test A	1399	7	9	8	899	son_pointage_statique	droite	long	3	gauche	mauvais	non	directe	test A+
1400	J7	test A	1400	8	9	8	899	son_pointage_statique	gauche	long	4	droite	mauvais	non	indirecte	test A+
1401	J7	test A	1401	9	9	8	899	homme_immobile	droite	long	3	gauche	mauvais	non	directe	test A+
1402	J7	test A	1402	10	9	8	899	pointage_statique	gauche	long	3	gauche	bon	non	directe	test A+
1511	J1	test B	115	1	1	2	822	son_pointage_statique	gauche	long	4	gauche	bon	non	directe	test A+
1512	J1	test B	116	2	1	2	822	son_pointage_statique	droite	long	2	gauche	mauvais	non	directe	test A+
1513	J1	test B	117	3	1	2	822	son_pointage_statique	gauche	long	2	gauche	bon	non	directe	test A+
1514	J1	test B	118	4	1	2	822	son_pointage_statique	droite	long	2	gauche	mauvais	non	directe	test A+
1515	J1	test B	119	5	1	2	822	son_pointage_statique	gauche	court	2	gauche	bon	non	directe	test A+
1516	J1	test B	120	6	1	2	822	son_pointage_statique	droite	absence	2	gauche	mauvais	non	directe	test A+
1589	J2	test B	193	1	2	2	822	son_pointage_statique	droite	long	2	gauche	mauvais	non	directe	test A+
1590	J2	test B	194	2	2	2	822	son_pointage_statique	gauche	court	2	gauche	bon	non	directe	test A+
1591	J2	test B	195	3	2	2	822	son_pointage_statique	droite	absence	2	gauche	mauvais	non	directe	test A+
1592	J2	test B	196	4	2	2	822	son_pointage_statique	gauche	absence	2	gauche	bon	non	directe	test A+
1593	J2	test B	197	5	2	2	822	son_pointage_statique	droite	long	2	gauche	mauvais	non	directe	test A+
1594	J2	test B	198	6	2	2	822	son_pointage_statique	gauche	absence	2	gauche	bon	non	directe	test A+
1859	J3	test B	475	1	3	2	822	son_pointage_statique	droite	long	2	gauche	mauvais	non	directe	test A+
1860	J3	test B	476	2	3	2	822	son_pointage_statique	droite	long	3	gauche	mauvais	non	directe	test A+
1861	J3	test B	477	3	3	2	822	son_pointage_statique	gauche	long	2	gauche	bon	non	directe	test A+
1862	J3	test B	478	4	3	2	822	son_pointage_statique	droite	long	2	gauche	mauvais	non	directe	test A+
1863	J3	test B	479	5	3	2	822	son_pointage_statique	gauche	long	2	gauche	bon	non	directe	test A+
1864	J3	test B	480	6	3	2	822	son_pointage_statique	gauche	long	2	gauche	bon	non	directe	test A+
1955	J4	test B	571	1	4	2	822	son_pointage_statique	gauche	long	2	gauche	bon	non	directe	test A+
1956	J4	test B	572	2	4	2	822	son_pointage_statique	gauche	long	2	gauche	bon	non	directe	test A+
1957	J4	test B	573	3	4	2	822	son_pointage_statique	droite	long	2	gauche	mauvais	non	directe	test A+
1958	J4	test B	574	4	4	2	822	son_pointage_statique	gauche	long	2	gauche	bon	non	directe	test A+
1959	J4	test B	575	5	4	2	822	son_pointage_statique	droite	absence	2	gauche	mauvais	non	directe	test A+
1960	J4	test B	576	6	4	2	822	son_pointage_statique	droite	absence	2	gauche	mauvais	non	directe	test A+
2099	J5	test B	721	1	5	2	822	son_pointage_statique	droite	long	2	gauche	mauvais	non	directe	test A+
2100	J5	test B	722	2	5	2	822	son_pointage_statique	droite	absence	2	gauche	mauvais	non	directe	test A+
2101	J5	test B	723	3	5	2	822	son_pointage_statique	gauche	absence	2	gauche	bon	non	directe	test A+
2102	J5	test B	724	4	5	2	822	son_pointage_statique	droite	long	2	gauche	mauvais	non	directe	test A+
2103	J5	test B	725	5	5	2	822	son_pointage_statique	gauche	court	2	gauche	bon	non	directe	test A+
2104	J5	test B	726	6	5	2	822	son_pointage_statique	gauche	long	2	gauche	bon	non	directe	test A+
1439	J1	test B	43	1	1	12	823	son_pointage_statique	gauche	absence	3	droite	mauvais	non	directe	test A+
1440	J1	test B	44	2	1	12	823	son_pointage_statique	droite	absence	4	droite	bon	non	directe	test A+
1441	J1	test B	45	3	1	12	823	son_pointage_statique	gauche	long	2	droite	mauvais	non	directe	test A+
1442	J1	test B	46	4	1	12	823	son_pointage_statique	droite	absence	2	droite	bon	non	directe	test A+
1443	J1	test B	47	5	1	12	823	son_pointage_statique	gauche	long	2	droite	mauvais	non	directe	test A+
1444	J1	test B	48	6	1	12	823	son_pointage_statique	droite	absence	3	droite	bon	non	directe	test A+
1679	J2	test B	285	1	2	12	823	son_pointage_statique	gauche	absence	2	droite	mauvais	non	directe	test A+
1680	J2	test B	286	2	2	12	823	son_pointage_statique	gauche	court	2	droite	mauvais	non	directe	test A+
1681	J2	test B	287	3	2	12	823	son_pointage_statique	droite	absence	6	droite	bon	non	directe	test A+
1682	J2	test B	288	4	2	12	823	son_pointage_statique	gauche	absence	2	droite	mauvais	non	directe	test A+
1683	J2	test B	289	5	2	12	823	son_pointage_statique	droite	absence	2	droite	bon	non	directe	test A+
1684	J2	test B	290	6	2	12	823	son_pointage_statique	droite	court	2	droite	bon	non	directe	test A+
1883	J3	test B	499	1	3	12	823	son_pointage_statique	droite	court	1	droite	bon	non	directe	test A+
1884	J3	test B	500	2	3	12	823	son_pointage_statique	gauche	long	2	droite	mauvais	non	directe	test A+
1885	J3	test B	501	3	3	12	823	son_pointage_statique	gauche	court	2	droite	mauvais	non	directe	test A+
1886	J3	test B	502	4	3	12	823	son_pointage_statique	droite	long	2	droite	bon	non	directe	test A+
1887	J3	test B	503	5	3	12	823	son_pointage_statique	droite	absence	2	droite	bon	non	directe	test A+
1888	J3	test B	504	6	3	12	823	son_pointage_statique	gauche	absence	2	droite	mauvais	non	directe	test A+
1925	J4	test B	541	1	4	12	823	son_pointage_statique	droite	absence	4	droite	bon	non	directe	test A+
1926	J4	test B	542	2	4	12	823	son_pointage_statique	droite	absence	1	droite	bon	non	directe	test A+
1927	J4	test B	543	3	4	12	823	son_pointage_statique	gauche	court	2	droite	mauvais	non	directe	test A+
1928	J4	test B	544	4	4	12	823	son_pointage_statique	droite	absence	2	droite	bon	non	directe	test A+
1929	J4	test B	545	5	4	12	823	son_pointage_statique	gauche	court	2	droite	mauvais	non	directe	test A+
1930	J4	test B	546	6	4	12	823	son_pointage_statique	gauche	absence	2	droite	mauvais	non	directe	test A+
2207	J5	test B	835	1	5	12	823	son_pointage_statique	gauche	absence	2	droite	mauvais	non	directe	test A+
2208	J5	test B	836	2	5	12	823	son_pointage_statique	gauche	long	2	droite	mauvais	non	directe	test A+
2209	J5	test B	837	3	5	12	823	son_pointage_statique	droite	long	2	droite	bon	non	directe	test A+
2210	J5	test B	838	4	5	12	823	son_pointage_statique	gauche	absence	2	droite	mauvais	non	directe	test A+
2211	J5	test B	839	5	5	12	823	son_pointage_statique	droite	long	2	droite	bon	non	directe	test A+
2212	J5	test B	840	6	5	12	823	son_pointage_statique	droite	long	3	droite	bon	non	directe	test A+
1445	J1	test B	49	1	1	12	824	son_pointage_statique	droite	court	2	gauche	mauvais	non	directe	test A-
1446	J1	test B	50	2	1	12	824	son_pointage_statique	droite	court	9	droite	bon	oui	indirecte	test A-
1447	J1	test B	51	3	1	12	824	son_pointage_statique	gauche	court	2	gauche	bon	non	directe	test A-
1448	J1	test B	52	4	1	12	824	son_pointage_statique	droite	long	4	gauche	mauvais	non	directe	test A-
1449	J1	test B	53	5	1	12	824	son_pointage_statique	gauche	long	71	gauche	bon	non	indirecte	test A-
1450	J1	test B	54	6	1	12	824	son_pointage_statique	gauche	court	6	gauche	bon	non	directe	test A-
1685	J2	test B	291	1	2	12	824	son_pointage_statique	gauche	long	2	gauche	bon	non	directe	test A-
1686	J2	test B	292	2	2	12	824	son_pointage_statique	droite	long	3	gauche	mauvais	non	directe	test A-
1687	J2	test B	293	3	2	12	824	son_pointage_statique	droite	long	17	droite	bon	non	indirecte	test A-
1688	J2	test B	294	4	2	12	824	son_pointage_statique	gauche	long	9	gauche	bon	non	directe	test A-
1689	J2	test B	295	5	2	12	824	son_pointage_statique	droite	long	5	droite	bon	non	directe	test A-
1690	J2	test B	296	6	2	12	824	son_pointage_statique	gauche	long	6	droite	mauvais	non	directe	test A-
1901	J3	test B	517	1	3	12	824	son_pointage_statique	gauche	long	2	gauche	bon	non	directe	test A-
1902	J3	test B	518	2	3	12	824	son_pointage_statique	gauche	long	5	gauche	bon	non	directe	test A-
1903	J3	test B	519	3	3	12	824	son_pointage_statique	droite	long	2	gauche	mauvais	non	directe	test A-
1904	J3	test B	520	4	3	12	824	son_pointage_statique	gauche	long	2	gauche	bon	non	directe	test A-
1905	J3	test B	521	5	3	12	824	son_pointage_statique	droite	long	3	droite	bon	non	directe	test A-
1906	J3	test B	522	6	3	12	824	son_pointage_statique	droite	absence	2	gauche	mauvais	non	directe	test A-
1907	J4	test B	523	1	4	12	824	son_pointage_statique	droite	long	2	gauche	mauvais	non	directe	test A-
1908	J4	test B	524	2	4	12	824	son_pointage_statique	gauche	long	2	droite	mauvais	non	directe	test A-
1909	J4	test B	525	3	4	12	824	son_pointage_statique	gauche	long	2	droite	mauvais	non	directe	test A-
1910	J4	test B	526	4	4	12	824	son_pointage_statique	droite	absence	2	gauche	mauvais	non	directe	test A-
1911	J4	test B	527	5	4	12	824	son_pointage_statique	gauche	long	1	gauche	bon	non	directe	test A-
1912	J4	test B	528	6	4	12	824	son_pointage_statique	droite	long	2	gauche	mauvais	non	directe	test A-
2189	J5	test B	817	1	5	12	824	son_pointage_statique	droite	long	2	gauche	mauvais	non	directe	test A-
2190	J5	test B	818	2	5	12	824	son_pointage_statique	gauche	long	4	gauche	bon	non	directe	test A-
2191	J5	test B	819	3	5	12	824	son_pointage_statique	droite	long	3	droite	bon	non	directe	test A-
2192	J5	test B	820	4	5	12	824	son_pointage_statique	droite	long	3	droite	bon	non	directe	test A-
2193	J5	test B	821	5	5	12	824	son_pointage_statique	gauche	long	4	droite	mauvais	non	directe	test A-
2194	J5	test B	822	6	5	12	824	son_pointage_statique	gauche	long	2	droite	mauvais	non	directe	test A-
1517	J1	test B	121	1	1	2	825	son_pointage_statique	droite	absence	3	gauche	mauvais	non	directe	test A+
1518	J1	test B	122	2	1	2	825	son_pointage_statique	droite	long	3	gauche	mauvais	non	directe	test A+
1519	J1	test B	123	3	1	2	825	son_pointage_statique	gauche	long	2	gauche	bon	non	directe	test A+
1520	J1	test B	124	4	1	2	825	son_pointage_statique	droite	long	3	gauche	mauvais	non	directe	test A+
1521	J1	test B	125	5	1	2	825	son_pointage_statique	gauche	long	3	gauche	bon	non	directe	test A+
1522	J1	test B	126	6	1	2	825	son_pointage_statique	gauche	long	4	gauche	bon	non	directe	test A+
1595	J2	test B	199	1	2	2	825	son_pointage_statique	gauche	court	2	gauche	bon	non	directe	test A+
1596	J2	test B	200	2	2	2	825	son_pointage_statique	droite	absence	2	gauche	mauvais	non	directe	test A+
1597	J2	test B	201	3	2	2	825	son_pointage_statique	droite	court	2	gauche	mauvais	non	directe	test A+
1598	J2	test B	202	4	2	2	825	son_pointage_statique	gauche	court	3	gauche	bon	non	directe	test A+
1599	J2	test B	203	5	2	2	825	son_pointage_statique	droite	court	2	gauche	mauvais	non	directe	test A+
1600	J2	test B	204	6	2	2	825	son_pointage_statique	gauche	long	3	gauche	bon	non	directe	test A+
1865	J3	test B	481	1	3	2	825	son_pointage_statique	gauche	long	1	gauche	bon	non	directe	test A+
1866	J3	test B	482	2	3	2	825	son_pointage_statique	gauche	court	2	gauche	bon	non	directe	test A+
1867	J3	test B	483	3	3	2	825	son_pointage_statique	droite	absence	2	gauche	mauvais	non	directe	test A+
1868	J3	test B	484	4	3	2	825	son_pointage_statique	gauche	court	3	gauche	bon	non	directe	test A+
1869	J3	test B	485	5	3	2	825	son_pointage_statique	droite	absence	2	gauche	mauvais	non	directe	test A+
1870	J3	test B	486	6	3	2	825	son_pointage_statique	droite	absence	2	gauche	mauvais	non	directe	test A+
1961	J4	test B	577	1	4	2	825	son_pointage_statique	droite	absence	2	gauche	mauvais	non	directe	test A+
1962	J4	test B	578	2	4	2	825	son_pointage_statique	gauche	absence	2	gauche	bon	non	directe	test A+
1963	J4	test B	579	3	4	2	825	son_pointage_statique	gauche	absence	2	gauche	bon	non	directe	test A+
1964	J4	test B	580	4	4	2	825	son_pointage_statique	droite	court	2	gauche	mauvais	non	directe	test A+
1965	J4	test B	581	5	4	2	825	son_pointage_statique	gauche	absence	2	gauche	bon	non	directe	test A+
1966	J4	test B	582	6	4	2	825	son_pointage_statique	droite	court	2	gauche	mauvais	non	directe	test A+
2075	J5	test B	697	1	5	2	825	son_pointage_statique	droite	absence	2	gauche	mauvais	non	directe	test A+
2076	J5	test B	698	2	5	2	825	son_pointage_statique	droite	court	2	gauche	mauvais	non	directe	test A+
2077	J5	test B	699	3	5	2	825	son_pointage_statique	gauche	court	2	gauche	bon	non	directe	test A+
2078	J5	test B	700	4	5	2	825	son_pointage_statique	droite	court	2	gauche	mauvais	non	directe	test A+
2079	J5	test B	701	5	5	2	825	son_pointage_statique	gauche	court	2	gauche	bon	non	directe	test A+
2080	J5	test B	702	6	5	2	825	son_pointage_statique	gauche	court	2	gauche	bon	non	directe	test A+
1523	J1	test B	127	1	1	2	826	son_pointage_statique	droite	long	3	droite	bon	non	directe	test A-
1524	J1	test B	128	2	1	2	826	son_pointage_statique	gauche	long	6	gauche	bon	non	directe	test A-
1525	J1	test B	129	3	1	2	826	son_pointage_statique	droite	long	5	droite	bon	non	directe	test A-
1526	J1	test B	130	4	1	2	826	son_pointage_statique	gauche	long	3	gauche	bon	non	directe	test A-
1527	J1	test B	131	5	1	2	826	son_pointage_statique	droite	long	2	droite	bon	non	directe	test A-
1528	J1	test B	132	6	1	2	826	son_pointage_statique	gauche	long	3	droite	mauvais	non	directe	test A-
1577	J2	test B	181	1	2	2	826	son_pointage_statique	gauche	long	3	droite	mauvais	non	directe	test A-
1578	J2	test B	182	2	2	2	826	son_pointage_statique	droite	long	8	gauche	mauvais	non	directe	test A-
1579	J2	test B	183	3	2	2	826	son_pointage_statique	gauche	long	2	droite	mauvais	non	directe	test A-
1580	J2	test B	184	4	2	2	826	son_pointage_statique	droite	long	15	droite	bon	non	indirecte	test A-
1581	J2	test B	185	5	2	2	826	son_pointage_statique	gauche	long	2	gauche	bon	non	directe	test A-
1582	J2	test B	186	6	2	2	826	son_pointage_statique	droite	absence	2	droite	bon	non	directe	test A-
1871	J3	test B	487	1	3	2	826	son_pointage_statique	droite	long	2	droite	bon	non	directe	test A-
1872	J3	test B	488	2	3	2	826	son_pointage_statique	droite	long	4	gauche	mauvais	non	indirecte	test A-
1873	J3	test B	489	3	3	2	826	son_pointage_statique	gauche	absence	2	droite	mauvais	non	directe	test A-
1874	J3	test B	490	4	3	2	826	son_pointage_statique	droite	court	4	gauche	mauvais	non	indirecte	test A-
1875	J3	test B	491	5	3	2	826	son_pointage_statique	gauche	long	2	droite	mauvais	non	directe	test A-
1876	J3	test B	492	6	3	2	826	son_pointage_statique	gauche	long	41	gauche	bon	oui	indirecte	test A-
1937	J4	test B	553	1	4	2	826	son_pointage_statique	gauche	long	2	droite	mauvais	non	directe	test A-
1938	J4	test B	554	2	4	2	826	son_pointage_statique	gauche	long	4	gauche	bon	non	directe	test A-
1939	J4	test B	555	3	4	2	826	son_pointage_statique	droite	long	3	gauche	mauvais	non	directe	test A-
1940	J4	test B	556	4	4	2	826	son_pointage_statique	gauche	long	3	gauche	bon	non	directe	test A-
1941	J4	test B	557	5	4	2	826	son_pointage_statique	droite	long	4	gauche	mauvais	non	directe	test A-
1942	J4	test B	558	6	4	2	826	son_pointage_statique	droite	long	3	gauche	mauvais	non	directe	test A-
2081	J5	test B	703	1	5	2	826	son_pointage_statique	droite	long	3	droite	bon	non	directe	test A-
2082	J5	test B	704	2	5	2	826	son_pointage_statique	droite	long	3	droite	bon	non	indirecte	test A-
2083	J5	test B	705	3	5	2	826	son_pointage_statique	gauche	long	2	gauche	bon	non	directe	test A-
2084	J5	test B	706	4	5	2	826	son_pointage_statique	gauche	long	3	gauche	bon	non	directe	test A-
2085	J5	test B	707	5	5	2	826	son_pointage_statique	droite	long	2	gauche	mauvais	non	directe	test A-
2086	J5	test B	708	6	5	2	826	son_pointage_statique	gauche	long	3	gauche	bon	non	directe	test A-
1451	J1	test B	55	1	1	12	827	son_pointage_statique	droite	court	2	droite	bon	non	directe	test A-
1452	J1	test B	56	2	1	12	827	son_pointage_statique	gauche	long	2	gauche	bon	non	directe	test A-
1453	J1	test B	57	3	1	12	827	son_pointage_statique	droite	long	3	gauche	mauvais	non	directe	test A-
1454	J1	test B	58	4	1	12	827	son_pointage_statique	gauche	long	3	droite	mauvais	non	directe	test A-
1455	J1	test B	59	5	1	12	827	son_pointage_statique	droite	long	5	gauche	mauvais	non	directe	test A-
1456	J1	test B	60	6	1	12	827	son_pointage_statique	gauche	long	4	droite	mauvais	non	directe	test A-
1691	J2	test B	297	1	2	12	827	son_pointage_statique	gauche	long	3	droite	mauvais	non	directe	test A-
1692	J2	test B	298	2	2	12	827	son_pointage_statique	droite	long	4	droite	bon	non	directe	test A-
1693	J2	test B	299	3	2	12	827	son_pointage_statique	droite	long	5	gauche	mauvais	non	directe	test A-
1694	J2	test B	300	4	2	12	827	son_pointage_statique	gauche	long	4	gauche	bon	non	directe	test A-
1695	J2	test B	301	5	2	12	827	son_pointage_statique	droite	long	5	gauche	mauvais	non	directe	test A-
1696	J2	test B	302	6	2	12	827	son_pointage_statique	gauche	long	4	gauche	bon	oui	indirecte	test A-
1877	J3	test B	493	1	3	12	827	son_pointage_statique	gauche	long	2	droite	mauvais	non	directe	test A-
1878	J3	test B	494	2	3	12	827	son_pointage_statique	droite	long	4	gauche	mauvais	non	directe	test A-
1879	J3	test B	495	3	3	12	827	son_pointage_statique	gauche	long	3	gauche	bon	non	directe	test A-
1880	J3	test B	496	4	3	12	827	son_pointage_statique	droite	long	3	gauche	mauvais	non	directe	test A-
1881	J3	test B	497	5	3	12	827	son_pointage_statique	gauche	long	8	gauche	bon	oui	indirecte	test A-
1882	J3	test B	498	6	3	12	827	son_pointage_statique	droite	long	9	gauche	mauvais	oui	indirecte	test A-
1919	J4	test B	535	1	4	12	827	son_pointage_statique	gauche	long	2	droite	mauvais	non	directe	test A-
1920	J4	test B	536	2	4	12	827	son_pointage_statique	gauche	long	4	gauche	bon	non	directe	test A-
1921	J4	test B	537	3	4	12	827	son_pointage_statique	droite	long	4	gauche	mauvais	non	directe	test A-
1922	J4	test B	538	4	4	12	827	son_pointage_statique	gauche	long	2	gauche	bon	non	directe	test A-
1923	J4	test B	539	5	4	12	827	son_pointage_statique	droite	long	11	gauche	mauvais	non	directe	test A-
1924	J4	test B	540	6	4	12	827	son_pointage_statique	droite	long	2	gauche	mauvais	non	directe	test A-
2201	J5	test B	829	1	5	12	827	son_pointage_statique	droite	long	3	droite	bon	non	directe	test A-
2202	J5	test B	830	2	5	12	827	son_pointage_statique	gauche	long	3	droite	mauvais	non	directe	test A-
2203	J5	test B	831	3	5	12	827	son_pointage_statique	gauche	long	5	gauche	bon	non	directe	test A-
2204	J5	test B	832	4	5	12	827	son_pointage_statique	droite	long	2	droite	bon	non	directe	test A-
2205	J5	test B	833	5	5	12	827	son_pointage_statique	gauche	long	4	droite	mauvais	non	directe	test A-
2206	J5	test B	834	6	5	12	827	son_pointage_statique	droite	long	5	droite	bon	non	directe	test A-
1421	J1	test B	25	1	1	4	845	son_pointage_statique	gauche	long	6	gauche	bon	non	directe	test A-
1422	J1	test B	26	2	1	4	845	son_pointage_statique	gauche	long	3	gauche	bon	non	directe	test A-
1423	J1	test B	27	3	1	4	845	son_pointage_statique	droite	long	9	droite	bon	non	directe	test A-
1424	J1	test B	28	4	1	4	845	son_pointage_statique	gauche	long	4	gauche	bon	non	directe	test A-
1425	J1	test B	29	5	1	4	845	son_pointage_statique	droite	long	25	gauche	mauvais	non	directe	test A-
1426	J1	test B	30	6	1	4	845	son_pointage_statique	droite	long	4	droite	bon	non	directe	test A-
1637	J2	test B	243	1	2	4	845	son_pointage_statique	droite	long	2	gauche	mauvais	non	directe	test A-
1638	J2	test B	244	2	2	4	845	son_pointage_statique	gauche	long	6	gauche	bon	non	directe	test A-
1639	J2	test B	245	3	2	4	845	son_pointage_statique	droite	long	2	droite	bon	non	directe	test A-
1640	J2	test B	246	4	2	4	845	son_pointage_statique	droite	long	9	gauche	mauvais	non	directe	test A-
1641	J2	test B	247	5	2	4	845	son_pointage_statique	gauche	long	5	droite	mauvais	non	directe	test A-
1642	J2	test B	248	6	2	4	845	son_pointage_statique	gauche	long	76	droite	mauvais	non	indirecte	test A-
1841	J3	test B	451	1	3	4	845	son_pointage_statique	droite	long	3	gauche	mauvais	non	directe	test A-
1842	J3	test B	452	2	3	4	845	son_pointage_statique	droite	long	2	gauche	mauvais	non	directe	test A-
1843	J3	test B	453	3	3	4	845	son_pointage_statique	gauche	long	3	droite	mauvais	non	directe	test A-
1844	J3	test B	454	4	3	4	845	son_pointage_statique	gauche	long	12	gauche	bon	oui	indirecte	test A-
1845	J3	test B	455	5	3	4	845	son_pointage_statique	droite	long	29	gauche	mauvais	oui	indirecte	test A-
1846	J3	test B	456	6	3	4	845	son_pointage_statique	gauche	long	39	gauche	bon	oui	indirecte	test A-
2027	J4	test B	643	1	4	4	845	son_pointage_statique	gauche	long	3	gauche	bon	non	directe	test A-
2028	J4	test B	644	2	4	4	845	son_pointage_statique	droite	long	6	gauche	mauvais	non	directe	test A-
2029	J4	test B	645	3	4	4	845	son_pointage_statique	gauche	long	2	droite	mauvais	non	directe	test A-
2030	J4	test B	646	4	4	4	845	son_pointage_statique	droite	long	5	droite	bon	non	directe	test A-
2031	J4	test B	647	5	4	4	845	son_pointage_statique	gauche	long	2	droite	mauvais	non	directe	test A-
2032	J4	test B	648	6	4	4	845	son_pointage_statique	droite	long	2	gauche	mauvais	non	directe	test A-
2135	J5	test B	757	1	5	4	845	son_pointage_statique	droite	long	3	gauche	mauvais	non	directe	test A-
2136	J5	test B	758	2	5	4	845	son_pointage_statique	gauche	long	2	droite	mauvais	non	directe	test A-
2137	J5	test B	759	3	5	4	845	son_pointage_statique	gauche	long	6	gauche	bon	oui	indirecte	test A-
2138	J5	test B	760	4	5	4	845	son_pointage_statique	droite	long	3	gauche	mauvais	non	directe	test A-
2139	J5	test B	761	5	5	4	845	son_pointage_statique	droite	long	2	gauche	mauvais	non	directe	test A-
2140	J5	test B	762	6	5	4	845	son_pointage_statique	gauche	long	4	droite	mauvais	non	directe	test A-
1529	J1	test B	133	1	1	2	846	son_pointage_statique	droite	long	3	gauche	mauvais	non	directe	test A+
1530	J1	test B	134	2	1	2	846	son_pointage_statique	gauche	long	4	gauche	bon	non	directe	test A+
1531	J1	test B	135	3	1	2	846	son_pointage_statique	gauche	long	4	gauche	bon	non	directe	test A+
1532	J1	test B	136	4	1	2	846	son_pointage_statique	droite	long	4	gauche	mauvais	non	directe	test A+
1533	J1	test B	137	5	1	2	846	son_pointage_statique	droite	absence	10	gauche	mauvais	non	directe	test A+
1534	J1	test B	138	6	1	2	846	son_pointage_statique	gauche	long	4	gauche	bon	non	directe	test A+
1571	J2	test B	175	1	2	2	846	son_pointage_statique	gauche	long	5	gauche	bon	non	directe	test A+
1572	J2	test B	176	2	2	2	846	son_pointage_statique	gauche	long	12	droite	mauvais	non	directe	test A+
1573	J2	test B	177	3	2	2	846	son_pointage_statique	droite	long	7	droite	bon	non	directe	test A+
1574	J2	test B	178	4	2	2	846	son_pointage_statique	gauche	long	3	gauche	bon	non	directe	test A+
1575	J2	test B	179	5	2	2	846	son_pointage_statique	droite	absence	5	gauche	mauvais	non	directe	test A+
1576	J2	test B	180	6	2	2	846	son_pointage_statique	droite	long	6	droite	bon	non	directe	test A+
1853	J3	test B	469	1	3	2	846	son_pointage_statique	gauche	long	3	droite	mauvais	non	directe	test A+
1854	J3	test B	470	2	3	2	846	son_pointage_statique	droite	long	4	gauche	mauvais	non	directe	test A+
1855	J3	test B	471	3	3	2	846	son_pointage_statique	droite	long	3	droite	bon	non	directe	test A+
1856	J3	test B	472	4	3	2	846	son_pointage_statique	gauche	long	3	droite	mauvais	non	directe	test A+
1857	J3	test B	473	5	3	2	846	son_pointage_statique	gauche	long	4	gauche	bon	non	directe	test A+
1858	J3	test B	474	6	3	2	846	son_pointage_statique	droite	long	7	gauche	mauvais	non	directe	test A+
1949	J4	test B	565	1	4	2	846	son_pointage_statique	droite	long	3	gauche	mauvais	non	directe	test A+
1950	J4	test B	566	2	4	2	846	son_pointage_statique	droite	long	3	gauche	mauvais	non	directe	test A+
1951	J4	test B	567	3	4	2	846	son_pointage_statique	gauche	long	3	gauche	bon	non	directe	test A+
1952	J4	test B	568	4	4	2	846	son_pointage_statique	droite	long	4	droite	bon	non	directe	test A+
1953	J4	test B	569	5	4	2	846	son_pointage_statique	gauche	long	3	gauche	bon	non	directe	test A+
1954	J4	test B	570	6	4	2	846	son_pointage_statique	gauche	long	3	gauche	bon	non	directe	test A+
2093	J5	test B	715	1	5	2	846	son_pointage_statique	droite	long	2	droite	bon	non	directe	test A+
2094	J5	test B	716	2	5	2	846	son_pointage_statique	gauche	long	4	gauche	bon	non	directe	test A+
2095	J5	test B	717	3	5	2	846	son_pointage_statique	gauche	long	3	gauche	bon	non	directe	test A+
2096	J5	test B	718	4	5	2	846	son_pointage_statique	droite	long	3	gauche	mauvais	non	directe	test A+
2097	J5	test B	719	5	5	2	846	son_pointage_statique	droite	long	3	droite	bon	non	directe	test A+
2098	J5	test B	720	6	5	2	846	son_pointage_statique	gauche	long	3	gauche	bon	non	directe	test A+
1535	J1	test B	139	1	1	2	847	son_pointage_statique	gauche	long	5	droite	mauvais	non	directe	test A+
1536	J1	test B	140	2	1	2	847	son_pointage_statique	droite	long	3	gauche	mauvais	non	directe	test A+
1537	J1	test B	141	3	1	2	847	son_pointage_statique	droite	long	4	droite	bon	non	directe	test A+
1538	J1	test B	142	4	1	2	847	son_pointage_statique	gauche	long	4	droite	mauvais	non	directe	test A+
1539	J1	test B	143	5	1	2	847	son_pointage_statique	gauche	long	7	gauche	bon	non	directe	test A+
1540	J1	test B	144	6	1	2	847	son_pointage_statique	droite	long	4	gauche	mauvais	non	directe	test A+
1583	J2	test B	187	1	2	2	847	son_pointage_statique	droite	long	3	droite	bon	non	directe	test A+
1584	J2	test B	188	2	2	2	847	son_pointage_statique	droite	long	3	gauche	mauvais	non	directe	test A+
1585	J2	test B	189	3	2	2	847	son_pointage_statique	gauche	long	2	gauche	bon	non	directe	test A+
1586	J2	test B	190	4	2	2	847	son_pointage_statique	droite	long	3	gauche	mauvais	non	directe	test A+
1587	J2	test B	191	5	2	2	847	son_pointage_statique	gauche	long	3	gauche	bon	non	directe	test A+
1588	J2	test B	192	6	2	2	847	son_pointage_statique	gauche	long	2	gauche	bon	non	directe	test A+
1847	J3	test B	463	1	3	2	847	son_pointage_statique	droite	long	3	gauche	mauvais	non	directe	test A+
1848	J3	test B	464	2	3	2	847	son_pointage_statique	gauche	long	3	gauche	bon	non	directe	test A+
1849	J3	test B	465	3	3	2	847	son_pointage_statique	droite	long	3	gauche	mauvais	non	directe	test A+
1850	J3	test B	466	4	3	2	847	son_pointage_statique	gauche	long	3	gauche	bon	non	directe	test A+
1851	J3	test B	467	5	3	2	847	son_pointage_statique	droite	long	3	gauche	mauvais	non	directe	test A+
1852	J3	test B	468	6	3	2	847	son_pointage_statique	gauche	long	3	gauche	bon	non	directe	test A+
1943	J4	test B	559	1	4	2	847	son_pointage_statique	gauche	long	2	droite	mauvais	non	directe	test A+
1944	J4	test B	560	2	4	2	847	son_pointage_statique	gauche	long	2	droite	mauvais	non	directe	test A+
1945	J4	test B	561	3	4	2	847	son_pointage_statique	droite	long	9	droite	bon	non	directe	test A+
1946	J4	test B	562	4	4	2	847	son_pointage_statique	gauche	long	6	droite	mauvais	non	directe	test A+
1947	J4	test B	563	5	4	2	847	son_pointage_statique	droite	long	3	gauche	mauvais	non	directe	test A+
1948	J4	test B	564	6	4	2	847	son_pointage_statique	droite	long	3	droite	bon	non	directe	test A+
2087	J5	test B	709	1	5	2	847	son_pointage_statique	droite	long	2	droite	bon	non	directe	test A+
2088	J5	test B	710	2	5	2	847	son_pointage_statique	gauche	long	3	droite	mauvais	non	directe	test A+
2089	J5	test B	711	3	5	2	847	son_pointage_statique	gauche	long	2	droite	mauvais	non	directe	test A+
2090	J5	test B	712	4	5	2	847	son_pointage_statique	droite	long	3	droite	bon	non	directe	test A+
2091	J5	test B	713	5	5	2	847	son_pointage_statique	gauche	long	2	gauche	bon	non	directe	test A+
2092	J5	test B	714	6	5	2	847	son_pointage_statique	droite	long	3	droite	bon	non	directe	test A+
1415	J1	test B	13	1	1	4	848	son_pointage_statique	droite	long	3	droite	bon	non	directe	test A+
1416	J1	test B	14	2	1	4	848	son_pointage_statique	droite	long	3	gauche	mauvais	non	directe	test A+
1417	J1	test B	15	3	1	4	848	son_pointage_statique	gauche	long	2	gauche	bon	non	directe	test A+
1418	J1	test B	16	4	1	4	848	son_pointage_statique	droite	long	2	gauche	mauvais	non	directe	test A+
1419	J1	test B	17	5	1	4	848	son_pointage_statique	gauche	long	2	gauche	bon	non	directe	test A+
1420	J1	test B	18	6	1	4	848	son_pointage_statique	gauche	long	2	gauche	bon	non	directe	test A+
1643	J2	test B	249	1	2	4	848	son_pointage_statique	gauche	long	3	gauche	bon	non	directe	test A+
1644	J2	test B	250	2	2	4	848	son_pointage_statique	droite	long	3	gauche	mauvais	non	directe	test A+
1645	J2	test B	251	3	2	4	848	son_pointage_statique	gauche	long	2	gauche	bon	non	directe	test A+
1646	J2	test B	252	4	2	4	848	son_pointage_statique	droite	long	3	gauche	mauvais	non	directe	test A+
1647	J2	test B	253	5	2	4	848	son_pointage_statique	gauche	long	3	gauche	bon	non	directe	test A+
1648	J2	test B	254	6	2	4	848	son_pointage_statique	droite	long	3	gauche	mauvais	non	directe	test A+
1823	J3	test B	429	1	3	4	848	son_pointage_statique	gauche	long	3	gauche	bon	non	directe	test A+
1824	J3	test B	430	2	3	4	848	son_pointage_statique	gauche	long	2	gauche	bon	non	directe	test A+
1825	J3	test B	431	3	3	4	848	son_pointage_statique	droite	long	2	gauche	mauvais	non	directe	test A+
1826	J3	test B	432	4	3	4	848	son_pointage_statique	gauche	long	3	gauche	bon	non	directe	test A+
1827	J3	test B	433	5	3	4	848	son_pointage_statique	droite	long	3	gauche	mauvais	non	directe	test A+
1828	J3	test B	434	6	3	4	848	son_pointage_statique	droite	long	2	gauche	mauvais	non	directe	test A+
2033	J4	test B	649	1	4	4	848	son_pointage_statique	droite	long	2	gauche	mauvais	non	directe	test A+
2034	J4	test B	650	2	4	4	848	son_pointage_statique	gauche	long	2	gauche	bon	non	directe	test A+
2035	J4	test B	651	3	4	4	848	son_pointage_statique	droite	long	2	gauche	mauvais	non	directe	test A+
2036	J4	test B	652	4	4	4	848	son_pointage_statique	gauche	long	3	gauche	bon	non	directe	test A+
2037	J4	test B	653	5	4	4	848	son_pointage_statique	droite	long	2	gauche	mauvais	non	directe	test A+
2038	J4	test B	654	6	4	4	848	son_pointage_statique	gauche	long	3	gauche	bon	non	directe	test A+
2141	J5	test B	763	1	5	4	848	son_pointage_statique	droite	long	3	gauche	mauvais	non	directe	test A+
2142	J5	test B	764	2	5	4	848	son_pointage_statique	droite	long	2	gauche	mauvais	non	directe	test A+
2143	J5	test B	765	3	5	4	848	son_pointage_statique	gauche	long	2	gauche	bon	non	directe	test A+
2144	J5	test B	766	4	5	4	848	son_pointage_statique	droite	long	2	gauche	mauvais	non	directe	test A+
2145	J5	test B	767	5	5	4	848	son_pointage_statique	gauche	long	2	gauche	bon	non	directe	test A+
2146	J5	test B	768	6	5	4	848	son_pointage_statique	gauche	long	3	gauche	bon	non	directe	test A+
1565	J1	test B	169	1	1	10	885	son_pointage_statique	droite	long	2	droite	bon	non	directe	test A+
1566	J1	test B	170	2	1	10	885	son_pointage_statique	gauche	long	3	droite	mauvais	non	directe	test A+
1567	J1	test B	171	3	1	10	885	son_pointage_statique	gauche	long	2	gauche	bon	non	directe	test A+
1568	J1	test B	172	4	1	10	885	son_pointage_statique	droite	long	2	droite	bon	non	directe	test A+
1569	J1	test B	173	5	1	10	885	son_pointage_statique	droite	long	2	gauche	mauvais	non	directe	test A+
1570	J1	test B	174	6	1	10	885	son_pointage_statique	gauche	long	2	gauche	bon	non	directe	test A+
1661	J2	test B	267	1	2	10	885	son_pointage_statique	gauche	long	2	gauche	bon	non	directe	test A+
1662	J2	test B	268	2	2	10	885	son_pointage_statique	droite	long	4	gauche	mauvais	non	directe	test A+
1663	J2	test B	269	3	2	10	885	son_pointage_statique	droite	long	40	droite	bon	non	directe	test A+
1664	J2	test B	270	4	2	10	885	son_pointage_statique	gauche	long	3	gauche	bon	non	directe	test A+
1665	J2	test B	271	5	2	10	885	son_pointage_statique	gauche	long	3	gauche	bon	non	directe	test A+
1666	J2	test B	272	6	2	10	885	son_pointage_statique	droite	long	3	gauche	mauvais	non	directe	test A+
1739	J3	test B	345	1	3	10	885	son_pointage_statique	gauche	absence	2	droite	mauvais	non	directe	test A+
1740	J3	test B	346	2	3	10	885	son_pointage_statique	droite	long	2	droite	bon	non	directe	test A+
1741	J3	test B	347	3	3	10	885	son_pointage_statique	gauche	long	2	gauche	bon	non	directe	test A+
1742	J3	test B	348	4	3	10	885	son_pointage_statique	droite	court	2	gauche	mauvais	non	directe	test A+
1743	J3	test B	349	5	3	10	885	son_pointage_statique	gauche	long	2	gauche	bon	non	directe	test A+
1744	J3	test B	350	6	3	10	885	son_pointage_statique	droite	long	2	gauche	mauvais	non	directe	test A+
1973	J4	test B	589	1	4	10	885	son_pointage_statique	droite	long	2	droite	bon	non	directe	test A+
1974	J4	test B	590	2	4	10	885	son_pointage_statique	gauche	long	3	droite	mauvais	non	directe	test A+
1975	J4	test B	591	3	4	10	885	son_pointage_statique	droite	long	4	droite	bon	non	directe	test A+
1976	J4	test B	592	4	4	10	885	son_pointage_statique	gauche	long	3	droite	mauvais	non	directe	test A+
1977	J4	test B	593	5	4	10	885	son_pointage_statique	droite	long	9	gauche	mauvais	non	directe	test A+
1978	J4	test B	594	6	4	10	885	son_pointage_statique	gauche	long	2	gauche	bon	non	directe	test A+
2165	J5	test B	793	1	5	10	885	son_pointage_statique	droite	long	2	droite	bon	non	directe	test A+
2166	J5	test B	794	2	5	10	885	son_pointage_statique	gauche	court	2	droite	mauvais	non	directe	test A+
2167	J5	test B	795	3	5	10	885	son_pointage_statique	droite	long	3	gauche	mauvais	non	directe	test A+
2168	J5	test B	796	4	5	10	885	son_pointage_statique	droite	long	4	gauche	mauvais	non	directe	test A+
2169	J5	test B	797	5	5	10	885	son_pointage_statique	gauche	long	3	gauche	bon	non	directe	test A+
2170	J5	test B	798	6	5	10	885	son_pointage_statique	gauche	long	3	gauche	bon	non	directe	test A+
1427	J1	test B	31	1	1	12	886	son_pointage_statique	gauche	court	2	droite	mauvais	non	directe	test A-
1428	J1	test B	32	2	1	12	886	son_pointage_statique	droite	long	2	droite	bon	non	directe	test A-
1429	J1	test B	33	3	1	12	886	son_pointage_statique	droite	long	2	droite	bon	non	directe	test A-
1430	J1	test B	34	4	1	12	886	son_pointage_statique	gauche	long	2	droite	mauvais	non	directe	test A-
1431	J1	test B	35	5	1	12	886	son_pointage_statique	gauche	long	7	gauche	bon	oui	indirecte	test A-
1432	J1	test B	36	6	1	12	886	son_pointage_statique	droite	long	3	droite	bon	oui	indirecte	test A-
1697	J2	test B	303	1	2	12	886	son_pointage_statique	droite	long	2	droite	bon	non	directe	test A-
1698	J2	test B	304	2	2	12	886	son_pointage_statique	gauche	long	2	droite	mauvais	non	directe	test A-
1699	J2	test B	305	3	2	12	886	son_pointage_statique	gauche	long	5	gauche	bon	oui	indirecte	test A-
1700	J2	test B	306	4	2	12	886	son_pointage_statique	droite	long	2	gauche	mauvais	non	directe	test A-
1701	J2	test B	307	5	2	12	886	son_pointage_statique	droite	long	2	gauche	mauvais	non	directe	test A-
1702	J2	test B	308	6	2	12	886	son_pointage_statique	gauche	long	2	gauche	bon	non	directe	test A-
1889	J3	test B	505	1	3	12	886	son_pointage_statique	gauche	long	2	droite	mauvais	non	directe	test A-
1890	J3	test B	506	2	3	12	886	son_pointage_statique	gauche	long	3	gauche	bon	non	directe	test A-
1891	J3	test B	507	3	3	12	886	son_pointage_statique	droite	long	3	gauche	mauvais	non	directe	test A-
1892	J3	test B	508	4	3	12	886	son_pointage_statique	droite	long	6	droite	bon	oui	indirecte	test A-
1893	J3	test B	509	5	3	12	886	son_pointage_statique	gauche	long	2	gauche	bon	non	directe	test A-
1894	J3	test B	510	6	3	12	886	son_pointage_statique	droite	long	2	droite	bon	oui	indirecte	test A-
1913	J4	test B	529	1	4	12	886	son_pointage_statique	droite	long	2	droite	bon	non	directe	test A-
1914	J4	test B	530	2	4	12	886	son_pointage_statique	droite	long	2	droite	bon	non	directe	test A-
1915	J4	test B	531	3	4	12	886	son_pointage_statique	gauche	long	2	gauche	bon	non	directe	test A-
1916	J4	test B	532	4	4	12	886	son_pointage_statique	gauche	long	3	gauche	bon	non	directe	test A-
1917	J4	test B	533	5	4	12	886	son_pointage_statique	droite	long	3	droite	bon	non	directe	test A-
1918	J4	test B	534	6	4	12	886	son_pointage_statique	gauche	long	3	gauche	bon	non	directe	test A-
2195	J5	test B	823	1	5	12	886	son_pointage_statique	droite	long	2	droite	bon	non	directe	test A-
2196	J5	test B	824	2	5	12	886	son_pointage_statique	gauche	long	2	gauche	bon	non	directe	test A-
2197	J5	test B	825	3	5	12	886	son_pointage_statique	droite	long	3	droite	bon	non	directe	test A-
2198	J5	test B	826	4	5	12	886	son_pointage_statique	gauche	long	3	gauche	bon	non	directe	test A-
2199	J5	test B	827	5	5	12	886	son_pointage_statique	droite	long	4	droite	bon	oui	indirecte	test A-
2200	J5	test B	828	6	5	12	886	son_pointage_statique	gauche	long	4	gauche	bon	non	directe	test A-
1433	J1	test B	37	1	1	12	887	son_pointage_statique	gauche	long	3	droite	mauvais	non	directe	test A-
1434	J1	test B	38	2	1	12	887	son_pointage_statique	gauche	long	4	gauche	bon	non	directe	test A-
1435	J1	test B	39	3	1	12	887	son_pointage_statique	droite	long	2	gauche	mauvais	non	directe	test A-
1436	J1	test B	40	4	1	12	887	son_pointage_statique	gauche	long	2	gauche	bon	non	directe	test A-
1437	J1	test B	41	5	1	12	887	son_pointage_statique	droite	long	3	gauche	mauvais	non	directe	test A-
1438	J1	test B	42	6	1	12	887	son_pointage_statique	droite	long	6	gauche	mauvais	non	directe	test A-
1703	J2	test B	309	1	2	12	887	son_pointage_statique	droite	long	2	gauche	mauvais	non	directe	test A-
1704	J2	test B	310	2	2	12	887	son_pointage_statique	droite	long	3	gauche	mauvais	non	directe	test A-
1705	J2	test B	311	3	2	12	887	son_pointage_statique	gauche	long	2	gauche	bon	non	directe	test A-
1706	J2	test B	312	4	2	12	887	son_pointage_statique	gauche	long	3	gauche	bon	non	directe	test A-
1707	J2	test B	313	5	2	12	887	son_pointage_statique	droite	long	10	droite	bon	non	directe	test A-
1708	J2	test B	314	6	2	12	887	son_pointage_statique	gauche	long	3	gauche	bon	non	directe	test A-
1895	J3	test B	511	1	3	12	887	son_pointage_statique	gauche	long	2	gauche	bon	non	directe	test A-
1896	J3	test B	512	2	3	12	887	son_pointage_statique	droite	absence	2	gauche	mauvais	non	directe	test A-
1897	J3	test B	513	3	3	12	887	son_pointage_statique	gauche	absence	1	gauche	bon	non	directe	test A-
1898	J3	test B	514	4	3	12	887	son_pointage_statique	droite	court	2	gauche	mauvais	non	directe	test A-
1899	J3	test B	515	5	3	12	887	son_pointage_statique	gauche	absence	1	gauche	bon	non	directe	test A-
1900	J3	test B	516	6	3	12	887	son_pointage_statique	droite	long	2	gauche	mauvais	non	directe	test A-
1931	J4	test B	547	1	4	12	887	son_pointage_statique	droite	court	2	gauche	mauvais	non	directe	test A-
1932	J4	test B	548	2	4	12	887	son_pointage_statique	gauche	long	2	gauche	bon	non	directe	test A-
1933	J4	test B	549	3	4	12	887	son_pointage_statique	droite	court	1	gauche	mauvais	non	directe	test A-
1934	J4	test B	550	4	4	12	887	son_pointage_statique	droite	absence	2	gauche	mauvais	non	directe	test A-
1935	J4	test B	551	5	4	12	887	son_pointage_statique	gauche	long	2	gauche	bon	non	directe	test A-
1936	J4	test B	552	6	4	12	887	son_pointage_statique	gauche	long	2	gauche	bon	non	directe	test A-
2183	J5	test B	811	1	5	12	887	son_pointage_statique	droite	long	3	gauche	mauvais	non	directe	test A-
2184	J5	test B	812	2	5	12	887	son_pointage_statique	gauche	long	2	gauche	bon	non	directe	test A-
2185	J5	test B	813	3	5	12	887	son_pointage_statique	gauche	long	2	gauche	bon	non	directe	test A-
2186	J5	test B	814	4	5	12	887	son_pointage_statique	droite	long	2	gauche	mauvais	non	directe	test A-
2187	J5	test B	815	5	5	12	887	son_pointage_statique	droite	long	2	gauche	mauvais	non	directe	test A-
2188	J5	test B	816	6	5	12	887	son_pointage_statique	gauche	long	2	gauche	bon	non	directe	test A-
1559	J1	test B	163	1	1	10	888	son_pointage_statique	droite	long	4	droite	bon	non	directe	test A-
1560	J1	test B	164	2	1	10	888	son_pointage_statique	gauche	long	24	droite	mauvais	non	directe	test A-
1561	J1	test B	165	3	1	10	888	son_pointage_statique	droite	long	19	droite	bon	non	directe	test A-
1562	J1	test B	166	4	1	10	888	son_pointage_statique	gauche	long	30	droite	mauvais	non	directe	test A-
1563	J1	test B	167	5	1	10	888	son_pointage_statique	droite	long	21	droite	bon	non	directe	test A-
1564	J1	test B	168	6	1	10	888	son_pointage_statique	gauche	long	8	droite	mauvais	non	directe	test A-
1655	J2	test B	261	1	2	10	888	son_pointage_statique	gauche	long	3	droite	mauvais	non	directe	test A-
1656	J2	test B	262	2	2	10	888	son_pointage_statique	gauche	long	2	droite	mauvais	non	directe	test A-
1657	J2	test B	263	3	2	10	888	son_pointage_statique	droite	long	8	droite	bon	non	directe	test A-
1658	J2	test B	264	4	2	10	888	son_pointage_statique	gauche	long	4	droite	mauvais	non	directe	test A-
1659	J2	test B	265	5	2	10	888	son_pointage_statique	droite	long	17	droite	bon	non	directe	test A-
1660	J2	test B	266	6	2	10	888	son_pointage_statique	droite	long	17	gauche	mauvais	non	directe	test A-
1763	J3	test B	369	1	3	10	888	son_pointage_statique	droite	long	3	droite	bon	non	directe	test A-
1764	J3	test B	370	2	3	10	888	son_pointage_statique	droite	long	4	droite	bon	non	directe	test A-
1765	J3	test B	371	3	3	10	888	son_pointage_statique	gauche	long	2	droite	mauvais	non	directe	test A-
1766	J3	test B	372	4	3	10	888	son_pointage_statique	droite	long	3	droite	bon	non	directe	test A-
1767	J3	test B	373	5	3	10	888	son_pointage_statique	gauche	absence	2	droite	mauvais	non	directe	test A-
1768	J3	test B	374	6	3	10	888	son_pointage_statique	gauche	long	20	gauche	bon	oui	indirecte	test A-
1967	J4	test B	583	1	4	10	888	son_pointage_statique	gauche	long	2	droite	mauvais	non	directe	test A-
1968	J4	test B	584	2	4	10	888	son_pointage_statique	droite	long	4	droite	bon	non	directe	test A-
1969	J4	test B	585	3	4	10	888	son_pointage_statique	gauche	long	3	droite	mauvais	non	directe	test A-
1970	J4	test B	586	4	4	10	888	son_pointage_statique	droite	long	2	droite	bon	non	directe	test A-
1971	J4	test B	587	5	4	10	888	son_pointage_statique	gauche	long	3	droite	mauvais	non	directe	test A-
1972	J4	test B	588	6	4	10	888	son_pointage_statique	droite	long	2	droite	bon	non	directe	test A-
2159	J5	test B	787	1	5	10	888	son_pointage_statique	droite	long	3	droite	bon	non	directe	test A-
2160	J5	test B	788	2	5	10	888	son_pointage_statique	gauche	long	2	droite	mauvais	non	directe	test A-
2161	J5	test B	789	3	5	10	888	son_pointage_statique	gauche	long	2	droite	mauvais	non	directe	test A-
2162	J5	test B	790	4	5	10	888	son_pointage_statique	droite	long	5	gauche	mauvais	non	directe	test A-
2163	J5	test B	791	5	5	10	888	son_pointage_statique	droite	long	2	droite	bon	non	directe	test A-
2164	J5	test B	792	6	5	10	888	son_pointage_statique	gauche	long	3	droite	mauvais	non	directe	test A-
1457	J1	test B	61	1	1	6	895	son_pointage_statique	droite	long	5	droite	bon	non	directe	test A+
1458	J1	test B	62	2	1	6	895	son_pointage_statique	gauche	long	4	droite	mauvais	non	directe	test A+
1459	J1	test B	63	3	1	6	895	son_pointage_statique	gauche	long	3	droite	mauvais	non	directe	test A+
1460	J1	test B	64	4	1	6	895	son_pointage_statique	droite	long	8	droite	bon	non	directe	test A+
1461	J1	test B	65	5	1	6	895	son_pointage_statique	droite	long	3	droite	bon	non	directe	test A+
1462	J1	test B	66	6	1	6	895	son_pointage_statique	gauche	court	3	droite	mauvais	non	directe	test A+
1727	J2	test B	333	1	2	6	895	son_pointage_statique	gauche	long	3	droite	mauvais	non	directe	test A+
1728	J2	test B	334	2	2	6	895	son_pointage_statique	gauche	long	2	droite	mauvais	non	directe	test A+
1729	J2	test B	335	3	2	6	895	son_pointage_statique	droite	long	3	droite	bon	non	directe	test A+
1730	J2	test B	336	4	2	6	895	son_pointage_statique	droite	long	9	droite	bon	non	directe	test A+
1731	J2	test B	337	5	2	6	895	son_pointage_statique	gauche	long	5	droite	mauvais	non	directe	test A+
1732	J2	test B	338	6	2	6	895	son_pointage_statique	droite	long	3	droite	bon	non	directe	test A+
1781	J3	test B	387	1	3	6	895	son_pointage_statique	gauche	absence	6	droite	mauvais	non	directe	test A+
1782	J3	test B	388	2	3	6	895	son_pointage_statique	droite	long	2	droite	bon	non	directe	test A+
1783	J3	test B	389	3	3	6	895	son_pointage_statique	droite	absence	27	droite	bon	non	indirecte	test A+
1784	J3	test B	390	4	3	6	895	son_pointage_statique	gauche	long	3	droite	mauvais	non	directe	test A+
1785	J3	test B	391	5	3	6	895	son_pointage_statique	droite	court	4	droite	bon	non	directe	test A+
1786	J3	test B	392	6	3	6	895	son_pointage_statique	gauche	absence	3	droite	mauvais	non	directe	test A+
2015	J4	test B	631	1	4	6	895	son_pointage_statique	droite	long	2	droite	bon	non	directe	test A+
2016	J4	test B	632	2	4	6	895	son_pointage_statique	droite	long	2	droite	bon	non	directe	test A+
2017	J4	test B	633	3	4	6	895	son_pointage_statique	gauche	long	3	droite	mauvais	non	directe	test A+
2018	J4	test B	634	4	4	6	895	son_pointage_statique	gauche	long	10	gauche	bon	non	directe	test A+
2019	J4	test B	635	5	4	6	895	son_pointage_statique	droite	long	2	droite	bon	non	directe	test A+
2020	J4	test B	636	6	4	6	895	son_pointage_statique	gauche	long	4	gauche	bon	non	directe	test A+
2237	J5	test B	865	1	5	6	895	son_pointage_statique	droite	court	2	droite	bon	non	directe	test A+
2238	J5	test B	866	2	5	6	895	son_pointage_statique	gauche	long	3	droite	mauvais	non	directe	test A+
2239	J5	test B	867	3	5	6	895	son_pointage_statique	gauche	long	2	gauche	bon	non	directe	test A+
2240	J5	test B	868	4	5	6	895	son_pointage_statique	droite	long	2	droite	bon	non	directe	test A+
2241	J5	test B	869	5	5	6	895	son_pointage_statique	gauche	long	3	droite	mauvais	non	directe	test A+
2242	J5	test B	870	6	5	6	895	son_pointage_statique	droite	long	2	droite	bon	non	directe	test A+
1463	J1	test B	67	1	1	6	896	son_pointage_statique	gauche	long	3	droite	mauvais	non	directe	test A+
1464	J1	test B	68	2	1	6	896	son_pointage_statique	droite	long	6	gauche	mauvais	non	directe	test A+
1465	J1	test B	69	3	1	6	896	son_pointage_statique	droite	long	3	droite	bon	non	directe	test A+
1466	J1	test B	70	4	1	6	896	son_pointage_statique	gauche	long	4	droite	mauvais	non	directe	test A+
1467	J1	test B	71	5	1	6	896	son_pointage_statique	gauche	long	3	droite	mauvais	non	directe	test A+
1468	J1	test B	72	6	1	6	896	son_pointage_statique	droite	long	5	droite	bon	non	directe	test A+
1733	J2	test B	339	1	2	6	896	son_pointage_statique	droite	long	3	droite	bon	non	directe	test A+
1734	J2	test B	340	2	2	6	896	son_pointage_statique	gauche	long	2	droite	mauvais	non	directe	test A+
1735	J2	test B	341	3	2	6	896	son_pointage_statique	gauche	long	3	droite	mauvais	non	directe	test A+
1736	J2	test B	342	4	2	6	896	son_pointage_statique	droite	long	2	droite	bon	non	directe	test A+
1737	J2	test B	343	5	2	6	896	son_pointage_statique	droite	long	3	droite	bon	non	directe	test A+
1738	J2	test B	344	6	2	6	896	son_pointage_statique	gauche	long	2	droite	mauvais	non	directe	test A+
1787	J3	test B	393	1	3	6	896	son_pointage_statique	droite	long	3	droite	bon	non	directe	test A+
1788	J3	test B	394	2	3	6	896	son_pointage_statique	gauche	long	3	droite	mauvais	non	directe	test A+
1789	J3	test B	395	3	3	6	896	son_pointage_statique	droite	long	2	droite	bon	non	directe	test A+
1790	J3	test B	396	4	3	6	896	son_pointage_statique	droite	long	3	droite	bon	non	directe	test A+
1791	J3	test B	397	5	3	6	896	son_pointage_statique	gauche	long	3	droite	mauvais	non	directe	test A+
1792	J3	test B	398	6	3	6	896	son_pointage_statique	gauche	long	3	droite	mauvais	non	directe	test A+
2021	J4	test B	637	1	4	6	896	son_pointage_statique	gauche	long	3	gauche	bon	non	directe	test A+
2022	J4	test B	638	2	4	6	896	son_pointage_statique	droite	long	3	droite	bon	non	directe	test A+
2023	J4	test B	639	3	4	6	896	son_pointage_statique	gauche	court	2	droite	mauvais	non	directe	test A+
2024	J4	test B	640	4	4	6	896	son_pointage_statique	gauche	long	1	droite	mauvais	non	directe	test A+
2025	J4	test B	641	5	4	6	896	son_pointage_statique	droite	long	2	droite	bon	non	directe	test A+
2026	J4	test B	642	6	4	6	896	son_pointage_statique	droite	long	3	droite	bon	non	directe	test A+
2213	J5	test B	841	1	5	6	896	son_pointage_statique	gauche	long	2	droite	mauvais	non	directe	test A+
2214	J5	test B	842	2	5	6	896	son_pointage_statique	gauche	long	2	droite	mauvais	non	directe	test A+
2215	J5	test B	843	3	5	6	896	son_pointage_statique	droite	long	2	droite	bon	non	directe	test A+
2216	J5	test B	844	4	5	6	896	son_pointage_statique	droite	long	2	droite	bon	non	directe	test A+
2217	J5	test B	845	5	5	6	896	son_pointage_statique	gauche	long	3	droite	mauvais	non	directe	test A+
2218	J5	test B	846	6	5	6	896	son_pointage_statique	droite	long	2	droite	bon	non	directe	test A+
1487	J1	test B	91	1	1	8	899	son_pointage_statique	droite	long	5	gauche	mauvais	non	directe	test A+
1488	J1	test B	92	2	1	8	899	son_pointage_statique	gauche	long	5	gauche	bon	non	directe	test A+
1489	J1	test B	93	3	1	8	899	son_pointage_statique	droite	long	2	gauche	mauvais	non	directe	test A+
1490	J1	test B	94	4	1	8	899	son_pointage_statique	gauche	long	2	gauche	bon	non	directe	test A+
1491	J1	test B	95	5	1	8	899	son_pointage_statique	droite	long	3	gauche	mauvais	non	directe	test A+
1492	J1	test B	96	6	1	8	899	son_pointage_statique	gauche	long	2	gauche	bon	non	directe	test A+
1619	J2	test B	223	1	2	8	899	son_pointage_statique	gauche	long	2	gauche	bon	non	directe	test A+
1620	J2	test B	224	2	2	8	899	son_pointage_statique	droite	long	2	gauche	mauvais	non	directe	test A+
1621	J2	test B	225	3	2	8	899	son_pointage_statique	droite	long	2	gauche	mauvais	non	directe	test A+
1622	J2	test B	226	4	2	8	899	son_pointage_statique	gauche	long	3	gauche	bon	non	directe	test A+
1623	J2	test B	227	5	2	8	899	son_pointage_statique	droite	long	3	gauche	mauvais	non	directe	test A+
1624	J2	test B	228	6	2	8	899	son_pointage_statique	gauche	long	3	gauche	bon	non	directe	test A+
1805	J3	test B	411	1	3	8	899	son_pointage_statique	gauche	long	3	gauche	bon	non	directe	test A+
1806	J3	test B	412	2	3	8	899	son_pointage_statique	droite	long	2	gauche	mauvais	non	directe	test A+
1807	J3	test B	413	3	3	8	899	son_pointage_statique	gauche	long	2	gauche	bon	non	directe	test A+
1808	J3	test B	414	4	3	8	899	son_pointage_statique	droite	long	1	gauche	mauvais	non	directe	test A+
1809	J3	test B	415	5	3	8	899	son_pointage_statique	gauche	long	2	gauche	bon	non	directe	test A+
1810	J3	test B	416	6	3	8	899	son_pointage_statique	droite	long	2	gauche	mauvais	non	directe	test A+
2063	J4	test B	685	1	4	8	899	son_pointage_statique	droite	long	2	gauche	mauvais	non	directe	test A+
2064	J4	test B	686	2	4	8	899	son_pointage_statique	gauche	long	2	gauche	bon	non	directe	test A+
2065	J4	test B	687	3	4	8	899	son_pointage_statique	gauche	long	2	gauche	bon	non	directe	test A+
2066	J4	test B	688	4	4	8	899	son_pointage_statique	droite	long	2	gauche	mauvais	non	directe	test A+
2067	J4	test B	689	5	4	8	899	son_pointage_statique	gauche	long	2	gauche	bon	non	directe	test A+
2068	J4	test B	690	6	4	8	899	son_pointage_statique	droite	long	7	gauche	mauvais	non	directe	test A+
2123	J5	test B	745	1	5	8	899	son_pointage_statique	droite	long	2	gauche	mauvais	non	directe	test A+
2124	J5	test B	746	2	5	8	899	son_pointage_statique	droite	long	2	gauche	mauvais	non	directe	test A+
2125	J5	test B	747	3	5	8	899	son_pointage_statique	gauche	long	2	gauche	bon	non	directe	test A+
2126	J5	test B	748	4	5	8	899	son_pointage_statique	droite	long	3	gauche	mauvais	non	directe	test A+
2127	J5	test B	749	5	5	8	899	son_pointage_statique	gauche	long	3	gauche	bon	non	directe	test A+
2128	J5	test B	750	6	5	8	899	son_pointage_statique	gauche	long	2	droite	mauvais	non	directe	test A+
1493	J1	test B	97	1	1	8	900	son_pointage_statique	droite	long	3	gauche	mauvais	non	directe	test A-
1494	J1	test B	98	2	1	8	900	son_pointage_statique	gauche	long	4	droite	mauvais	non	directe	test A-
1495	J1	test B	99	3	1	8	900	son_pointage_statique	gauche	long	2	gauche	bon	non	directe	test A-
1496	J1	test B	100	4	1	8	900	son_pointage_statique	droite	long	3	gauche	mauvais	non	directe	test A-
1497	J1	test B	101	5	1	8	900	son_pointage_statique	droite	long	11	gauche	mauvais	non	directe	test A-
1498	J1	test B	102	6	1	8	900	son_pointage_statique	gauche	long	2	gauche	bon	non	directe	test A-
1613	J2	test B	217	1	2	8	900	son_pointage_statique	gauche	long	2	gauche	bon	non	directe	test A-
1614	J2	test B	218	2	2	8	900	son_pointage_statique	droite	long	2	gauche	mauvais	non	directe	test A-
1615	J2	test B	219	3	2	8	900	son_pointage_statique	gauche	long	5	gauche	bon	non	directe	test A-
1616	J2	test B	220	4	2	8	900	son_pointage_statique	droite	long	3	gauche	mauvais	non	directe	test A-
1617	J2	test B	221	5	2	8	900	son_pointage_statique	gauche	long	5	gauche	bon	non	directe	test A-
1618	J2	test B	222	6	2	8	900	son_pointage_statique	droite	long	3	droite	bon	non	directe	test A-
1799	J3	test B	405	1	3	8	900	son_pointage_statique	gauche	long	4	droite	mauvais	non	directe	test A-
1800	J3	test B	406	2	3	8	900	son_pointage_statique	droite	long	4	droite	bon	non	directe	test A-
1801	J3	test B	407	3	3	8	900	son_pointage_statique	droite	court	3	droite	bon	non	directe	test A-
1802	J3	test B	408	4	3	8	900	son_pointage_statique	droite	long	3	droite	bon	non	directe	test A-
1803	J3	test B	409	5	3	8	900	son_pointage_statique	gauche	long	3	droite	mauvais	non	directe	test A-
1804	J3	test B	410	6	3	8	900	son_pointage_statique	gauche	long	3	gauche	bon	non	directe	test A-
2057	J4	test B	679	1	4	8	900	son_pointage_statique	droite	long	3	droite	bon	non	directe	test A-
2058	J4	test B	680	2	4	8	900	son_pointage_statique	gauche	long	3	droite	mauvais	non	directe	test A-
2059	J4	test B	681	3	4	8	900	son_pointage_statique	droite	long	2	droite	bon	non	directe	test A-
2060	J4	test B	682	4	4	8	900	son_pointage_statique	gauche	long	3	gauche	bon	non	directe	test A-
2061	J4	test B	683	5	4	8	900	son_pointage_statique	droite	long	3	droite	bon	non	directe	test A-
2062	J4	test B	684	6	4	8	900	son_pointage_statique	gauche	long	5	gauche	bon	oui	indirecte	test A-
2117	J5	test B	739	1	5	8	900	son_pointage_statique	gauche	long	2	droite	mauvais	non	directe	test A-
2118	J5	test B	740	2	5	8	900	son_pointage_statique	droite	long	3	droite	bon	non	directe	test A-
2119	J5	test B	741	3	5	8	900	son_pointage_statique	droite	long	3	droite	bon	non	directe	test A-
2120	J5	test B	742	4	5	8	900	son_pointage_statique	gauche	long	3	droite	mauvais	non	directe	test A-
2121	J5	test B	743	5	5	8	900	son_pointage_statique	gauche	long	2	droite	mauvais	non	directe	test A-
2122	J5	test B	744	6	5	8	900	son_pointage_statique	droite	long	2	droite	bon	non	directe	test A-
1409	J1	test B	7	1	1	4	910	son_pointage_statique	gauche	long	3	gauche	bon	non	directe	test A-
1410	J1	test B	8	2	1	4	910	son_pointage_statique	droite	long	2	gauche	mauvais	non	directe	test A-
1411	J1	test B	9	3	1	4	910	son_pointage_statique	gauche	long	3	gauche	bon	non	directe	test A-
1412	J1	test B	10	4	1	4	910	son_pointage_statique	droite	long	4	gauche	mauvais	non	directe	test A-
1413	J1	test B	11	5	1	4	910	son_pointage_statique	gauche	long	3	droite	mauvais	non	directe	test A-
1414	J1	test B	12	6	1	4	910	son_pointage_statique	droite	long	4	gauche	mauvais	non	directe	test A-
1631	J2	test B	237	1	2	4	910	son_pointage_statique	droite	long	2	gauche	mauvais	non	directe	test A-
1632	J2	test B	238	2	2	4	910	son_pointage_statique	droite	long	41	gauche	mauvais	non	directe	test A-
1633	J2	test B	239	3	2	4	910	son_pointage_statique	gauche	absence	91			non		test A-
1634	J2	test B	240	4	2	4	910	son_pointage_statique	gauche	long	5	gauche	bon	non	directe	test A-
1635	J2	test B	241	5	2	4	910	son_pointage_statique	droite	long	2	gauche	mauvais	non	directe	test A-
1636	J2	test B	242	6	2	4	910	son_pointage_statique	gauche	long	4	gauche	bon	non	directe	test A-
1835	J3	test B	445	1	3	4	910	son_pointage_statique	gauche	long	3	gauche	bon	non	directe	test A-
1836	J3	test B	446	2	3	4	910	son_pointage_statique	gauche	long	66	gauche	bon	non	directe	test A-
1837	J3	test B	447	3	3	4	910	son_pointage_statique	droite	long	3	gauche	mauvais	non	indirecte	test A-
1838	J3	test B	448	4	3	4	910	son_pointage_statique	gauche	long	4	gauche	bon	non	directe	test A-
1839	J3	test B	449	5	3	4	910	son_pointage_statique	droite	long	3	gauche	mauvais	non	directe	test A-
1840	J3	test B	450	6	3	4	910	son_pointage_statique	droite	long	2	droite	bon	non	directe	test A-
2045	J4	test B	667	1	4	4	910	son_pointage_statique	droite	long	3	gauche	mauvais	non	directe	test A-
2046	J4	test B	668	2	4	4	910	son_pointage_statique	gauche	long	3	gauche	bon	non	directe	test A-
2047	J4	test B	669	3	4	4	910	son_pointage_statique	droite	long	6	gauche	mauvais	non	directe	test A-
2048	J4	test B	670	4	4	4	910	son_pointage_statique	droite	long	4	droite	bon	non	directe	test A-
2049	J4	test B	671	5	4	4	910	son_pointage_statique	gauche	long	2	gauche	bon	non	directe	test A-
2050	J4	test B	672	6	4	4	910	son_pointage_statique	gauche	long	5	gauche	bon	non	directe	test A-
2129	J5	test B	751	1	5	4	910	son_pointage_statique	gauche	long	3	gauche	bon	non	directe	test A-
2130	J5	test B	752	2	5	4	910	son_pointage_statique	gauche	long	5	gauche	bon	non	directe	test A-
2131	J5	test B	753	3	5	4	910	son_pointage_statique	droite	long	5	gauche	mauvais	non	directe	test A-
2132	J5	test B	754	4	5	4	910	son_pointage_statique	gauche	long	5	gauche	bon	non	directe	test A-
2133	J5	test B	755	5	5	4	910	son_pointage_statique	droite	long	3	gauche	mauvais	non	directe	test A-
2134	J5	test B	756	6	5	4	910	son_pointage_statique	droite	long	5	gauche	mauvais	non	directe	test A-
1403	J1	test B	1	1	1	4	913	son_pointage_statique	gauche	long	6	droite	mauvais	non	directe	test A+
1404	J1	test B	2	2	1	4	913	son_pointage_statique	droite	long	3	droite	bon	non	directe	test A+
1405	J1	test B	3	3	1	4	913	son_pointage_statique	gauche	long	4	droite	mauvais	non	directe	test A+
1406	J1	test B	4	4	1	4	913	son_pointage_statique	droite	long	30	droite	bon	non	directe	test A+
1407	J1	test B	5	5	1	4	913	son_pointage_statique	droite	long	3	gauche	mauvais	non	directe	test A+
1408	J1	test B	6	6	1	4	913	son_pointage_statique	gauche	long	2	droite	mauvais	non	directe	test A+
1625	J2	test B	231	1	2	4	913	son_pointage_statique	droite	long	3	droite	bon	non	directe	test A+
1626	J2	test B	232	2	2	4	913	son_pointage_statique	gauche	long	2	droite	mauvais	non	directe	test A+
1627	J2	test B	233	3	2	4	913	son_pointage_statique	gauche	long	7	droite	mauvais	oui	indirecte	test A+
1628	J2	test B	234	4	2	4	913	son_pointage_statique	droite	long	9	droite	bon	non	directe	test A+
1629	J2	test B	235	5	2	4	913	son_pointage_statique	gauche	long	3	droite	mauvais	non	directe	test A+
1630	J2	test B	236	6	2	4	913	son_pointage_statique	droite	long	30	gauche	mauvais	non	directe	test A+
1829	J3	test B	439	1	3	4	913	son_pointage_statique	droite	long	2	droite	bon	non	directe	test A+
1830	J3	test B	440	2	3	4	913	son_pointage_statique	gauche	court	3	droite	mauvais	non	directe	test A+
1831	J3	test B	441	3	3	4	913	son_pointage_statique	droite	absence	91			oui		test A+
1832	J3	test B	442	4	3	4	913	son_pointage_statique	gauche	long	4	gauche	bon	non	directe	test A+
1833	J3	test B	443	5	3	4	913	son_pointage_statique	droite	long	13	droite	bon	non	directe	test A+
1834	J3	test B	444	6	3	4	913	son_pointage_statique	gauche	long	18	droite	mauvais	non	directe	test A+
2039	J4	test B	661	1	4	4	913	son_pointage_statique	gauche	long	3	gauche	bon	non	directe	test A+
2040	J4	test B	662	2	4	4	913	son_pointage_statique	droite	long	2	gauche	mauvais	non	directe	test A+
2041	J4	test B	663	3	4	4	913	son_pointage_statique	droite	long	7	gauche	mauvais	non	directe	test A+
2042	J4	test B	664	4	4	4	913	son_pointage_statique	gauche	long	5	droite	mauvais	non	directe	test A+
2043	J4	test B	665	5	4	4	913	son_pointage_statique	gauche	long	2	droite	mauvais	non	directe	test A+
2044	J4	test B	666	6	4	4	913	son_pointage_statique	droite	long	3	droite	bon	non	directe	test A+
2147	J5	test B	775	1	5	4	913	son_pointage_statique	droite	long	3	droite	bon	non	directe	test A+
2148	J5	test B	776	2	5	4	913	son_pointage_statique	gauche	long	2	gauche	bon	non	directe	test A+
2149	J5	test B	777	3	5	4	913	son_pointage_statique	droite	long	2	droite	bon	non	directe	test A+
2150	J5	test B	778	4	5	4	913	son_pointage_statique	droite	long	3	gauche	mauvais	non	directe	test A+
2151	J5	test B	779	5	5	4	913	son_pointage_statique	gauche	long	2	droite	mauvais	non	directe	test A+
2152	J5	test B	780	6	5	4	913	son_pointage_statique	gauche	long	2	droite	mauvais	non	directe	test A+
1469	J1	test B	73	1	1	6	926	son_pointage_statique	gauche	long	4	droite	mauvais	non	directe	test A-
1470	J1	test B	74	2	1	6	926	son_pointage_statique	gauche	long	2	droite	mauvais	non	directe	test A-
1471	J1	test B	75	3	1	6	926	son_pointage_statique	droite	long	4	droite	bon	non	directe	test A-
1472	J1	test B	76	4	1	6	926	son_pointage_statique	gauche	long	5	gauche	bon	oui	indirecte	test A-
1473	J1	test B	77	5	1	6	926	son_pointage_statique	droite	long	3	droite	bon	non	directe	test A-
1474	J1	test B	78	6	1	6	926	son_pointage_statique	droite	long	3	droite	bon	non	directe	test A-
1715	J2	test B	321	1	2	6	926	son_pointage_statique	droite	long	2	droite	bon	non	directe	test A-
1716	J2	test B	322	2	2	6	926	son_pointage_statique	droite	long	2	droite	bon	non	directe	test A-
1717	J2	test B	323	3	2	6	926	son_pointage_statique	gauche	court	2	droite	mauvais	non	directe	test A-
1718	J2	test B	324	4	2	6	926	son_pointage_statique	droite	long	8	droite	bon	oui	indirecte	test A-
1719	J2	test B	325	5	2	6	926	son_pointage_statique	gauche	long	3	droite	mauvais	non	directe	test A-
1720	J2	test B	326	6	2	6	926	son_pointage_statique	gauche	long	5	droite	mauvais	non	directe	test A-
1793	J3	test B	399	1	3	6	926	son_pointage_statique	gauche	court	2	droite	mauvais	non	directe	test A-
1794	J3	test B	400	2	3	6	926	son_pointage_statique	droite	long	2	droite	bon	non	directe	test A-
1795	J3	test B	401	3	3	6	926	son_pointage_statique	gauche	absence	2	droite	mauvais	non	directe	test A-
1796	J3	test B	402	4	3	6	926	son_pointage_statique	droite	long	5	droite	bon	non	directe	test A-
1797	J3	test B	403	5	3	6	926	son_pointage_statique	droite	long	12	droite	bon	non	directe	test A-
1798	J3	test B	404	6	3	6	926	son_pointage_statique	gauche	long	11	gauche	bon	non	directe	test A-
1997	J4	test B	613	1	4	6	926	son_pointage_statique	droite	long	2	droite	bon	non	directe	test A-
1998	J4	test B	614	2	4	6	926	son_pointage_statique	droite	court	2	droite	bon	non	directe	test A-
1999	J4	test B	615	3	4	6	926	son_pointage_statique	gauche	long	2	droite	mauvais	non	directe	test A-
2000	J4	test B	616	4	4	6	926	son_pointage_statique	droite	long	2	droite	bon	non	directe	test A-
2001	J4	test B	617	5	4	6	926	son_pointage_statique	gauche	long	4	droite	mauvais	non	directe	test A-
2002	J4	test B	618	6	4	6	926	son_pointage_statique	gauche	court	2	droite	mauvais	non	directe	test A-
2219	J5	test B	847	1	5	6	926	son_pointage_statique	gauche	court	2	droite	mauvais	non	directe	test A-
2220	J5	test B	848	2	5	6	926	son_pointage_statique	gauche	long	3	droite	mauvais	non	directe	test A-
2221	J5	test B	849	3	5	6	926	son_pointage_statique	droite	long	3	droite	bon	non	directe	test A-
2222	J5	test B	850	4	5	6	926	son_pointage_statique	gauche	absence	5	droite	mauvais	non	directe	test A-
2223	J5	test B	851	5	5	6	926	son_pointage_statique	droite	long	4	droite	bon	non	directe	test A-
2224	J5	test B	852	6	5	6	926	son_pointage_statique	droite	long	3	droite	bon	non	directe	test A-
1475	J1	test B	79	1	1	6	928	son_pointage_statique	gauche	long	4	droite	mauvais	non	directe	test A+
1476	J1	test B	80	2	1	6	928	son_pointage_statique	droite	long	3	droite	bon	non	directe	test A+
1477	J1	test B	81	3	1	6	928	son_pointage_statique	gauche	long	2	droite	mauvais	non	directe	test A+
1478	J1	test B	82	4	1	6	928	son_pointage_statique	droite	long	2	gauche	mauvais	non	directe	test A+
1479	J1	test B	83	5	1	6	928	son_pointage_statique	gauche	long	2	droite	mauvais	non	directe	test A+
1480	J1	test B	84	6	1	6	928	son_pointage_statique	droite	long	2	droite	bon	non	directe	test A+
1709	J2	test B	315	1	2	6	928	son_pointage_statique	droite	long	3	droite	bon	non	directe	test A+
1710	J2	test B	316	2	2	6	928	son_pointage_statique	gauche	long	2	droite	mauvais	non	directe	test A+
1711	J2	test B	317	3	2	6	928	son_pointage_statique	gauche	long	2	gauche	bon	non	directe	test A+
1712	J2	test B	318	4	2	6	928	son_pointage_statique	droite	long	3	droite	bon	non	directe	test A+
1713	J2	test B	319	5	2	6	928	son_pointage_statique	gauche	long	2	gauche	bon	non	directe	test A+
1714	J2	test B	320	6	2	6	928	son_pointage_statique	droite	long	2	droite	bon	non	directe	test A+
1775	J3	test B	381	1	3	6	928	son_pointage_statique	droite	long	2	droite	bon	non	directe	test A+
1776	J3	test B	382	2	3	6	928	son_pointage_statique	gauche	long	2	gauche	bon	non	directe	test A+
1777	J3	test B	383	3	3	6	928	son_pointage_statique	droite	long	2	droite	bon	non	directe	test A+
1778	J3	test B	384	4	3	6	928	son_pointage_statique	droite	long	3	droite	bon	non	directe	test A+
1779	J3	test B	385	5	3	6	928	son_pointage_statique	gauche	long	3	gauche	bon	non	directe	test A+
1780	J3	test B	386	6	3	6	928	son_pointage_statique	gauche	long	3	droite	mauvais	non	directe	test A+
2009	J4	test B	625	1	4	6	928	son_pointage_statique	gauche	long	2	gauche	bon	non	directe	test A+
2010	J4	test B	626	2	4	6	928	son_pointage_statique	droite	long	3	droite	bon	non	directe	test A+
2011	J4	test B	627	3	4	6	928	son_pointage_statique	droite	long	3	droite	bon	non	directe	test A+
2012	J4	test B	628	4	4	6	928	son_pointage_statique	gauche	long	3	droite	mauvais	non	directe	test A+
2013	J4	test B	629	5	4	6	928	son_pointage_statique	droite	long	2	droite	bon	non	directe	test A+
2014	J4	test B	630	6	4	6	928	son_pointage_statique	gauche	long	2	gauche	bon	non	directe	test A+
2231	J5	test B	859	1	5	6	928	son_pointage_statique	gauche	long	2	droite	mauvais	non	directe	test A+
2232	J5	test B	860	2	5	6	928	son_pointage_statique	gauche	long	1	gauche	bon	non	directe	test A+
2233	J5	test B	861	3	5	6	928	son_pointage_statique	droite	court	2	gauche	mauvais	non	directe	test A+
2234	J5	test B	862	4	5	6	928	son_pointage_statique	gauche	long	2	gauche	bon	non	directe	test A+
2235	J5	test B	863	5	5	6	928	son_pointage_statique	droite	long	3	droite	bon	non	directe	test A+
2236	J5	test B	864	6	5	6	928	son_pointage_statique	droite	long	2	droite	bon	non	directe	test A+
1481	J1	test B	85	1	1	6	929	son_pointage_statique	droite	long	3	gauche	mauvais	non	directe	test A+
1482	J1	test B	86	2	1	6	929	son_pointage_statique	droite	long	2	gauche	mauvais	non	directe	test A+
1483	J1	test B	87	3	1	6	929	son_pointage_statique	gauche	long	2	droite	mauvais	non	directe	test A+
1484	J1	test B	88	4	1	6	929	son_pointage_statique	droite	long	2	droite	bon	non	directe	test A+
1485	J1	test B	89	5	1	6	929	son_pointage_statique	gauche	long	2	gauche	bon	non	directe	test A+
1486	J1	test B	90	6	1	6	929	son_pointage_statique	gauche	long	2	droite	mauvais	non	directe	test A+
1721	J2	test B	327	1	2	6	929	son_pointage_statique	gauche	long	2	droite	mauvais	non	directe	test A+
1722	J2	test B	328	2	2	6	929	son_pointage_statique	gauche	long	2	droite	mauvais	non	directe	test A+
1723	J2	test B	329	3	2	6	929	son_pointage_statique	droite	absence	91			non		test A+
1724	J2	test B	330	4	2	6	929	son_pointage_statique	gauche	court	2	droite	mauvais	non	directe	test A+
1725	J2	test B	331	5	2	6	929	son_pointage_statique	droite	long	67	droite	bon	oui	indirecte	test A+
1726	J2	test B	332	6	2	6	929	son_pointage_statique	droite	long	3	gauche	mauvais	non	directe	test A+
1769	J3	test B	375	1	3	6	929	son_pointage_statique	droite	long	3	droite	bon	non	directe	test A+
1770	J3	test B	376	2	3	6	929	son_pointage_statique	gauche	long	5	gauche	bon	non	directe	test A+
1771	J3	test B	377	3	3	6	929	son_pointage_statique	droite	court	2	droite	bon	non	directe	test A+
1772	J3	test B	378	4	3	6	929	son_pointage_statique	gauche	absence	5	droite	mauvais	non	directe	test A+
1773	J3	test B	379	5	3	6	929	son_pointage_statique	gauche	long	9	droite	mauvais	non	directe	test A+
1774	J3	test B	380	6	3	6	929	son_pointage_statique	droite	long	4	gauche	mauvais	non	directe	test A+
2003	J4	test B	619	1	4	6	929	son_pointage_statique	gauche	long	2	droite	mauvais	non	directe	test A+
2004	J4	test B	620	2	4	6	929	son_pointage_statique	droite	long	1	droite	bon	non	directe	test A+
2005	J4	test B	621	3	4	6	929	son_pointage_statique	gauche	court	2	droite	mauvais	non	directe	test A+
2006	J4	test B	622	4	4	6	929	son_pointage_statique	droite	long	3	gauche	mauvais	non	directe	test A+
2007	J4	test B	623	5	4	6	929	son_pointage_statique	droite	long	3	gauche	mauvais	non	directe	test A+
2008	J4	test B	624	6	4	6	929	son_pointage_statique	gauche	long	3	droite	mauvais	non	directe	test A+
2225	J5	test B	853	1	5	6	929	son_pointage_statique	gauche	long	2	droite	mauvais	non	directe	test A+
2226	J5	test B	854	2	5	6	929	son_pointage_statique	droite	long	3	droite	bon	non	directe	test A+
2227	J5	test B	855	3	5	6	929	son_pointage_statique	droite	long	3	gauche	mauvais	non	directe	test A+
2228	J5	test B	856	4	5	6	929	son_pointage_statique	gauche	long	4	droite	mauvais	non	directe	test A+
2229	J5	test B	857	5	5	6	929	son_pointage_statique	droite	long	2	droite	bon	non	directe	test A+
2230	J5	test B	858	6	5	6	929	son_pointage_statique	gauche	absence	3	droite	mauvais	non	directe	test A+
1541	J1	test B	145	1	1	10	942	son_pointage_statique	gauche	long	5	gauche	bon	non	directe	test A+
1542	J1	test B	146	2	1	10	942	son_pointage_statique	gauche	long	5	gauche	bon	non	directe	test A+
1543	J1	test B	147	3	1	10	942	son_pointage_statique	droite	long	3	gauche	mauvais	non	directe	test A+
1544	J1	test B	148	4	1	10	942	son_pointage_statique	gauche	long	2	gauche	bon	non	directe	test A+
1545	J1	test B	149	5	1	10	942	son_pointage_statique	droite	long	3	gauche	mauvais	non	directe	test A+
1546	J1	test B	150	6	1	10	942	son_pointage_statique	droite	long	3	gauche	mauvais	non	directe	test A+
1673	J2	test B	279	1	2	10	942	son_pointage_statique	droite	long	2	gauche	mauvais	non	directe	test A+
1674	J2	test B	280	2	2	10	942	son_pointage_statique	droite	court	3	gauche	mauvais	non	directe	test A+
1675	J2	test B	281	3	2	10	942	son_pointage_statique	gauche	long	35	gauche	bon	non	directe	test A+
1676	J2	test B	282	4	2	10	942	son_pointage_statique	droite	long	10	gauche	mauvais	non	directe	test A+
1677	J2	test B	283	5	2	10	942	son_pointage_statique	gauche	long	3	gauche	bon	non	directe	test A+
1678	J2	test B	284	6	2	10	942	son_pointage_statique	gauche	long	3	gauche	bon	non	directe	test A+
1745	J3	test B	351	1	3	10	942	son_pointage_statique	gauche	long	3	droite	mauvais	non	directe	test A+
1746	J3	test B	352	2	3	10	942	son_pointage_statique	droite	court	2	gauche	mauvais	non	directe	test A+
1747	J3	test B	353	3	3	10	942	son_pointage_statique	gauche	long	2	gauche	bon	non	directe	test A+
1748	J3	test B	354	4	3	10	942	son_pointage_statique	droite	long	2	droite	bon	non	directe	test A+
1749	J3	test B	355	5	3	10	942	son_pointage_statique	gauche	long	2	gauche	bon	non	directe	test A+
1750	J3	test B	356	6	3	10	942	son_pointage_statique	droite	long	2	droite	bon	non	directe	test A+
1979	J4	test B	595	1	4	10	942	son_pointage_statique	droite	long	3	droite	bon	non	directe	test A+
1980	J4	test B	596	2	4	10	942	son_pointage_statique	gauche	long	2	droite	mauvais	non	directe	test A+
1981	J4	test B	597	3	4	10	942	son_pointage_statique	droite	long	2	droite	bon	non	directe	test A+
1982	J4	test B	598	4	4	10	942	son_pointage_statique	gauche	long	1	droite	mauvais	non	directe	test A+
1983	J4	test B	599	5	4	10	942	son_pointage_statique	droite	court	2	gauche	mauvais	non	directe	test A+
1984	J4	test B	600	6	4	10	942	son_pointage_statique	gauche	long	3	gauche	bon	non	directe	test A+
2171	J5	test B	799	1	5	10	942	son_pointage_statique	droite	court	2	gauche	mauvais	non	directe	test A+
2172	J5	test B	800	2	5	10	942	son_pointage_statique	droite	absence	2	gauche	mauvais	non	directe	test A+
2173	J5	test B	801	3	5	10	942	son_pointage_statique	gauche	long	2	gauche	bon	non	directe	test A+
2174	J5	test B	802	4	5	10	942	son_pointage_statique	droite	long	4	gauche	mauvais	non	directe	test A+
2175	J5	test B	803	5	5	10	942	son_pointage_statique	gauche	court	2	gauche	bon	non	directe	test A+
2176	J5	test B	804	6	5	10	942	son_pointage_statique	gauche	long	2	gauche	bon	non	directe	test A+
1553	J1	test B	157	1	1	10	943	son_pointage_statique	droite	long	3	droite	bon	non	directe	test A+
1554	J1	test B	158	2	1	10	943	son_pointage_statique	droite	long	4	droite	bon	non	directe	test A+
1555	J1	test B	159	3	1	10	943	son_pointage_statique	gauche	court	2	droite	mauvais	non	directe	test A+
1556	J1	test B	160	4	1	10	943	son_pointage_statique	droite	long	2	droite	bon	non	directe	test A+
1557	J1	test B	161	5	1	10	943	son_pointage_statique	gauche	long	2	droite	mauvais	non	directe	test A+
1558	J1	test B	162	6	1	10	943	son_pointage_statique	gauche	long	2	droite	mauvais	non	directe	test A+
1649	J2	test B	255	1	2	10	943	son_pointage_statique	gauche	long	5	droite	mauvais	non	directe	test A+
1650	J2	test B	256	2	2	10	943	son_pointage_statique	gauche	long	3	droite	mauvais	non	directe	test A+
1651	J2	test B	257	3	2	10	943	son_pointage_statique	droite	long	3	droite	bon	non	directe	test A+
1652	J2	test B	258	4	2	10	943	son_pointage_statique	gauche	long	4	droite	mauvais	non	directe	test A+
1653	J2	test B	259	5	2	10	943	son_pointage_statique	droite	long	6	droite	bon	non	directe	test A+
1654	J2	test B	260	6	2	10	943	son_pointage_statique	droite	long	3	droite	bon	non	directe	test A+
1757	J3	test B	363	1	3	10	943	son_pointage_statique	droite	long	5	droite	bon	non	directe	test A+
1758	J3	test B	364	2	3	10	943	son_pointage_statique	gauche	long	3	droite	mauvais	non	directe	test A+
1759	J3	test B	365	3	3	10	943	son_pointage_statique	droite	court	3	droite	bon	non	directe	test A+
1760	J3	test B	366	4	3	10	943	son_pointage_statique	gauche	long	2	droite	mauvais	non	directe	test A+
1761	J3	test B	367	5	3	10	943	son_pointage_statique	droite	long	2	droite	bon	non	directe	test A+
1762	J3	test B	368	6	3	10	943	son_pointage_statique	gauche	long	2	droite	mauvais	non	directe	test A+
1991	J4	test B	607	1	4	10	943	son_pointage_statique	gauche	long	2	droite	mauvais	non	directe	test A+
1992	J4	test B	608	2	4	10	943	son_pointage_statique	droite	long	2	droite	bon	non	directe	test A+
1993	J4	test B	609	3	4	10	943	son_pointage_statique	gauche	long	2	droite	mauvais	non	directe	test A+
1994	J4	test B	610	4	4	10	943	son_pointage_statique	droite	long	3	droite	bon	non	directe	test A+
1995	J4	test B	611	5	4	10	943	son_pointage_statique	gauche	long	2	droite	mauvais	non	directe	test A+
1996	J4	test B	612	6	4	10	943	son_pointage_statique	droite	long	5	droite	bon	non	directe	test A+
2153	J5	test B	781	1	5	10	943	son_pointage_statique	gauche	long	2	droite	mauvais	non	directe	test A+
2154	J5	test B	782	2	5	10	943	son_pointage_statique	gauche	long	2	droite	mauvais	non	directe	test A+
2155	J5	test B	783	3	5	10	943	son_pointage_statique	droite	long	2	droite	bon	non	directe	test A+
2156	J5	test B	784	4	5	10	943	son_pointage_statique	droite	long	3	droite	bon	non	directe	test A+
2157	J5	test B	785	5	5	10	943	son_pointage_statique	gauche	long	2	droite	mauvais	non	directe	test A+
2158	J5	test B	786	6	5	10	943	son_pointage_statique	droite	long	3	droite	bon	non	directe	test A+
1547	J1	test B	151	1	1	10	946	son_pointage_statique	gauche	long	4	droite	mauvais	non	directe	test A-
1548	J1	test B	152	2	1	10	946	son_pointage_statique	droite	long	2	droite	bon	non	directe	test A-
1549	J1	test B	153	3	1	10	946	son_pointage_statique	gauche	long	2	droite	mauvais	non	directe	test A-
1550	J1	test B	154	4	1	10	946	son_pointage_statique	droite	long	2	droite	bon	non	directe	test A-
1551	J1	test B	155	5	1	10	946	son_pointage_statique	gauche	long	2	droite	mauvais	non	directe	test A-
1552	J1	test B	156	6	1	10	946	son_pointage_statique	droite	long	2	droite	bon	non	directe	test A-
1667	J2	test B	273	1	2	10	946	son_pointage_statique	droite	long	2	droite	bon	non	directe	test A-
1668	J2	test B	274	2	2	10	946	son_pointage_statique	droite	long	3	gauche	mauvais	non	directe	test A-
1669	J2	test B	275	3	2	10	946	son_pointage_statique	gauche	long	2	gauche	bon	non	directe	test A-
1670	J2	test B	276	4	2	10	946	son_pointage_statique	gauche	long	2	gauche	bon	non	directe	test A-
1671	J2	test B	277	5	2	10	946	son_pointage_statique	droite	long	3	gauche	mauvais	non	directe	test A-
1672	J2	test B	278	6	2	10	946	son_pointage_statique	gauche	long	17	droite	mauvais	non	indirecte	test A-
1751	J3	test B	357	1	3	10	946	son_pointage_statique	droite	court	2	gauche	mauvais	non	directe	test A-
1752	J3	test B	358	2	3	10	946	son_pointage_statique	gauche	long	12	droite	mauvais	oui	indirecte	test A-
1753	J3	test B	359	3	3	10	946	son_pointage_statique	droite	long	2	gauche	mauvais	non	directe	test A-
1754	J3	test B	360	4	3	10	946	son_pointage_statique	droite	long	12	droite	bon	non	directe	test A-
1755	J3	test B	361	5	3	10	946	son_pointage_statique	gauche	long	4	gauche	bon	oui	indirecte	test A-
1756	J3	test B	362	6	3	10	946	son_pointage_statique	gauche	long	20	droite	mauvais	non	directe	test A-
1985	J4	test B	601	1	4	10	946	son_pointage_statique	gauche	long	3	gauche	bon	non	directe	test A-
1986	J4	test B	602	2	4	10	946	son_pointage_statique	gauche	long	2	gauche	bon	non	directe	test A-
1987	J4	test B	603	3	4	10	946	son_pointage_statique	droite	court	9	gauche	mauvais	non	directe	test A-
1988	J4	test B	604	4	4	10	946	son_pointage_statique	gauche	long	3	gauche	bon	non	directe	test A-
1989	J4	test B	605	5	4	10	946	son_pointage_statique	droite	court	3	gauche	mauvais	non	directe	test A-
1990	J4	test B	606	6	4	10	946	son_pointage_statique	droite	long	3	gauche	mauvais	non	directe	test A-
2177	J5	test B	805	1	5	10	946	son_pointage_statique	droite	long	2	gauche	mauvais	non	directe	test A-
2178	J5	test B	806	2	5	10	946	son_pointage_statique	droite	long	2	gauche	mauvais	non	directe	test A-
2179	J5	test B	807	3	5	10	946	son_pointage_statique	gauche	long	3	gauche	bon	non	directe	test A-
2180	J5	test B	808	4	5	10	946	son_pointage_statique	droite	long	3	gauche	mauvais	non	directe	test A-
2181	J5	test B	809	5	5	10	946	son_pointage_statique	gauche	long	5	gauche	bon	non	directe	test A-
2182	J5	test B	810	6	5	10	946	son_pointage_statique	gauche	long	3	gauche	bon	non	directe	test A-
1505	J1	test B	109	1	1	8	957	son_pointage_statique	gauche	absence	4	gauche	bon	non	directe	test A-
1506	J1	test B	110	2	1	8	957	son_pointage_statique	gauche	long	2	gauche	bon	non	directe	test A-
1507	J1	test B	111	3	1	8	957	son_pointage_statique	droite	absence	2	gauche	mauvais	non	directe	test A-
1508	J1	test B	112	4	1	8	957	son_pointage_statique	gauche	absence	15	droite	mauvais	non	directe	test A-
1509	J1	test B	113	5	1	8	957	son_pointage_statique	droite	long	3	gauche	mauvais	non	directe	test A-
1510	J1	test B	114	6	1	8	957	son_pointage_statique	droite	absence	62	droite	bon	non	directe	test A-
1601	J2	test B	205	1	2	8	957	son_pointage_statique	droite	long	3	gauche	mauvais	non	directe	test A-
1602	J2	test B	206	2	2	8	957	son_pointage_statique	droite	long	5	gauche	mauvais	non	directe	test A-
1603	J2	test B	207	3	2	8	957	son_pointage_statique	gauche	long	21	droite	mauvais	non	directe	test A-
1604	J2	test B	208	4	2	8	957	son_pointage_statique	gauche	long	45	droite	mauvais	non	indirecte	test A-
1605	J2	test B	209	5	2	8	957	son_pointage_statique	droite	absence	91			non		test A-
1606	J2	test B	210	6	2	8	957	son_pointage_statique	gauche	long	2	gauche	bon	non	directe	test A-
1811	J3	test B	417	1	3	8	957	son_pointage_statique	droite	long	2	gauche	mauvais	non	directe	test A-
1812	J3	test B	418	2	3	8	957	son_pointage_statique	droite	long	3	gauche	mauvais	non	directe	test A-
1813	J3	test B	419	3	3	8	957	son_pointage_statique	gauche	long	17	gauche	bon	non	indirecte	test A-
1814	J3	test B	420	4	3	8	957	son_pointage_statique	droite	long	3	droite	bon	oui	indirecte	test A-
1815	J3	test B	421	5	3	8	957	son_pointage_statique	gauche	long	3	gauche	bon	non	directe	test A-
1816	J3	test B	422	6	3	8	957	son_pointage_statique	gauche	long	2	gauche	bon	non	directe	test A-
2069	J4	test B	691	1	4	8	957	son_pointage_statique	gauche	absence	3	gauche	bon	non	directe	test A-
2070	J4	test B	692	2	4	8	957	son_pointage_statique	gauche	long	5	gauche	bon	non	directe	test A-
2071	J4	test B	693	3	4	8	957	son_pointage_statique	droite	long	4	gauche	mauvais	non	directe	test A-
2072	J4	test B	694	4	4	8	957	son_pointage_statique	droite	long	2	gauche	mauvais	non	directe	test A-
2073	J4	test B	695	5	4	8	957	son_pointage_statique	gauche	court	3	gauche	bon	non	directe	test A-
2074	J4	test B	696	6	4	8	957	son_pointage_statique	droite	absence	9	gauche	mauvais	non	directe	test A-
2105	J5	test B	727	1	5	8	957	son_pointage_statique	gauche	long	3	gauche	bon	non	directe	test A-
2106	J5	test B	728	2	5	8	957	son_pointage_statique	gauche	long	3	gauche	bon	non	directe	test A-
2107	J5	test B	729	3	5	8	957	son_pointage_statique	droite	long	3	gauche	mauvais	non	directe	test A-
2108	J5	test B	730	4	5	8	957	son_pointage_statique	gauche	absence	13	gauche	bon	non	directe	test A-
2109	J5	test B	731	5	5	8	957	son_pointage_statique	droite	absence	5	gauche	mauvais	non	directe	test A-
2110	J5	test B	732	6	5	8	957	son_pointage_statique	droite	absence	4	gauche	mauvais	non	directe	test A-
1499	J1	test B	103	1	1	8	959	son_pointage_statique	gauche	long	2	gauche	bon	non	directe	test A+
1500	J1	test B	104	2	1	8	959	son_pointage_statique	droite	long	2	gauche	mauvais	non	directe	test A+
1501	J1	test B	105	3	1	8	959	son_pointage_statique	droite	long	2	gauche	mauvais	non	directe	test A+
1502	J1	test B	106	4	1	8	959	son_pointage_statique	gauche	long	2	gauche	bon	non	directe	test A+
1503	J1	test B	107	5	1	8	959	son_pointage_statique	gauche	long	3	gauche	bon	non	directe	test A+
1504	J1	test B	108	6	1	8	959	son_pointage_statique	droite	long	2	gauche	mauvais	non	directe	test A+
1607	J2	test B	211	1	2	8	959	son_pointage_statique	droite	long	3	gauche	mauvais	non	directe	test A+
1608	J2	test B	212	2	2	8	959	son_pointage_statique	gauche	long	2	gauche	bon	non	directe	test A+
1609	J2	test B	213	3	2	8	959	son_pointage_statique	gauche	long	2	gauche	bon	non	directe	test A+
1610	J2	test B	214	4	2	8	959	son_pointage_statique	droite	long	2	gauche	mauvais	non	directe	test A+
1611	J2	test B	215	5	2	8	959	son_pointage_statique	droite	long	3	gauche	mauvais	non	directe	test A+
1612	J2	test B	216	6	2	8	959	son_pointage_statique	gauche	long	3	gauche	bon	non	directe	test A+
1817	J3	test B	423	1	3	8	959	son_pointage_statique	droite	long	3	gauche	mauvais	non	directe	test A+
1818	J3	test B	424	2	3	8	959	son_pointage_statique	gauche	long	2	gauche	bon	non	directe	test A+
1819	J3	test B	425	3	3	8	959	son_pointage_statique	droite	long	2	gauche	mauvais	non	directe	test A+
1820	J3	test B	426	4	3	8	959	son_pointage_statique	gauche	long	2	gauche	bon	non	directe	test A+
1821	J3	test B	427	5	3	8	959	son_pointage_statique	droite	long	3	gauche	mauvais	non	directe	test A+
1822	J3	test B	428	6	3	8	959	son_pointage_statique	gauche	long	3	gauche	bon	non	directe	test A+
2051	J4	test B	673	1	4	8	959	son_pointage_statique	gauche	long	2	gauche	bon	non	directe	test A+
2052	J4	test B	674	2	4	8	959	son_pointage_statique	droite	long	2	gauche	mauvais	non	directe	test A+
2053	J4	test B	675	3	4	8	959	son_pointage_statique	gauche	long	3	gauche	bon	non	directe	test A+
2054	J4	test B	676	4	4	8	959	son_pointage_statique	droite	long	3	gauche	mauvais	non	directe	test A+
2055	J4	test B	677	5	4	8	959	son_pointage_statique	gauche	long	3	gauche	bon	non	directe	test A+
2056	J4	test B	678	6	4	8	959	son_pointage_statique	droite	long	2	gauche	mauvais	non	directe	test A+
2111	J5	test B	733	1	5	8	959	son_pointage_statique	droite	long	2	gauche	mauvais	non	directe	test A+
2112	J5	test B	734	2	5	8	959	son_pointage_statique	droite	long	2	gauche	mauvais	non	directe	test A+
2113	J5	test B	735	3	5	8	959	son_pointage_statique	gauche	long	2	gauche	bon	non	directe	test A+
2114	J5	test B	736	4	5	8	959	son_pointage_statique	droite	long	2	gauche	mauvais	non	directe	test A+
2115	J5	test B	737	5	5	8	959	son_pointage_statique	gauche	long	5	droite	mauvais	non	directe	test A+
2116	J5	test B	738	6	5	8	959	son_pointage_statique	gauche	long	2	gauche	bon	non	directe	test A+
2243	J1	test C	1	1	1	12	886	son_pointage_dynamique	droite	long	2	droite	bon	non	directe	test A-
2244	J1	test C	2	2	1	12	886	son_pointage_dynamique	gauche	long	2	gauche	bon	non	directe	test A-
2245	J1	test C	3	3	1	12	886	son_pointage_dynamique	gauche	long	2	gauche	bon	non	directe	test A-
2246	J1	test C	4	4	1	12	886	son_pointage_dynamique	droite	long	2	droite	bon	non	directe	test A-
2247	J1	test C	5	5	1	12	886	son_pointage_dynamique	droite	long	2	droite	bon	non	directe	test A-
2248	J1	test C	6	6	1	12	886	son_pointage_dynamique	gauche	long	4	gauche	bon	non	directe	test A-
2249	J1	test C	7	7	1	12	886	son_pointage_dynamique	gauche	long	3	gauche	bon	non	directe	test A-
2250	J1	test C	8	8	1	12	886	son_pointage_dynamique	droite	long	3	droite	bon	non	directe	test A-
2251	J1	test C	9	1	1	12	887	son_pointage_dynamique	gauche	long	3	gauche	bon	non	directe	test A-
2252	J1	test C	10	2	1	12	887	son_pointage_dynamique	droite	long	2	gauche	mauvais	non	directe	test A-
2253	J1	test C	11	3	1	12	887	son_pointage_dynamique	droite	long	2	gauche	mauvais	non	directe	test A-
2254	J1	test C	12	4	1	12	887	son_pointage_dynamique	gauche	long	2	gauche	bon	non	directe	test A-
2255	J1	test C	13	5	1	12	887	son_pointage_dynamique	gauche	long	2	gauche	bon	non	directe	test A-
2256	J1	test C	14	6	1	12	887	son_pointage_dynamique	droite	long	3	gauche	mauvais	non	directe	test A-
2257	J1	test C	15	7	1	12	887	son_pointage_dynamique	droite	long	3	gauche	mauvais	non	directe	test A-
2258	J1	test C	16	8	1	12	887	son_pointage_dynamique	gauche	long	3	gauche	bon	non	directe	test A-
2259	J1	test C	17	1	1	12	823	son_pointage_dynamique	gauche	absence	2	droite	mauvais	non	directe	test A+
2260	J1	test C	18	2	1	12	823	son_pointage_dynamique	droite	absence	2	droite	bon	non	directe	test A+
2261	J1	test C	19	3	1	12	823	son_pointage_dynamique	droite	absence	2	droite	bon	non	directe	test A+
[truncated: 1,869 more rows]
